# Supplementary material for: [rac-2-(1-Amino­eth­yl)phenyl-κ2 C 1,N](ethyl­endiamine-κ2 N,N′)palladium(II) 3-methyl­benzoate monohydrate
Source: Acta Crystallogr Sect E Struct Rep Online. 2010 Jul 21;66(Pt 8):m976. doi: 10.1107/S1600536810028370 (PMC3007357; doi:10.1107/S1600536810028370)
Supplement: Supplementary file 1 [file e-66-0m976-sup1.cif]

##############################################################################
###                                                                        ###
###        Electronic paper (Acta Crystallographica Section E)             ###
###                                                                        ###
##############################################################################
#                                                                            #
# This CIF contains the data in a paper accepted for publication in Acta     #
# Crystallographica Section E. It conforms to the requirements of Notes      #
# for Authors for Section E, and has been peer reviewed under the auspices   #
# of the IUCr Commission on Journals.                                        #
#                                                                            #
# Full details of the Crystallographic Information File format               #
# are given in the paper "The Crystallographic Information File (CIF):       #
# a New Standard Archive File for Crystallography" by S. R. Hall, F. H.      #
# Allen and I. D. Brown [Acta Cryst. (1991), A47, 655-685].                  #
#                                                                            #
# The current version of the core CIF dictionary is obtainable from          #
# ftp://ftp.iucr.org/pub/cif_core.dic. The current version number is 2.4.    #
#                                                                            #
# Software is freely available for graphical display of the structure(s) in  #
# this CIF.  For information consult the CIF home page http://www.iucr.org/  #
# cif/home.html                                                              #
#                                                                            #
# This file may be used for bona fide research purposes within the           #
# scientific community so long as proper attribution is given to the journal # 
# article from which it was obtained.                                        #
#                                                                            #
##############################################################################
                                             
data_global
_audit_creation_method     'form.cif (version 2.0)'
_journal_data_validation_number     ?
_journal_date_recd_electronic     2010-07-05
_journal_date_accepted     2010-07-15
_journal_name_full     'Acta Crystallographica, Section E'
_journal_year     2010
_journal_volume     66
_journal_issue      8
_journal_page_first     m976
_journal_page_last     m976
_journal_paper_category     QM
_journal_coeditor_code     BT5291
_publ_contact_author_name     'Ulli Englert'
_publ_contact_author_address
;
Institut f\"ur Anorganische Chemie
RWTH Aachen
Landoltweg
52074 Aachen
Germany
;
_publ_contact_author_email     'ullrich.englert@ac.rwth-aachen.de'
_publ_contact_author_fax     '0049-241-8888288'
_publ_contact_author_phone     '0049-241-8094666'
_publ_section_title
;\
[<i>rac</i>-2-(1-Aminoethyl)phenyl-\k^2^<i>C</i>^1^,<i>N</i>](ethylendiamine-\
\k^2^<i>N</i>,<i>N</i>')palladium(II) 3-methylbenzoate monohydrate
;
loop_
    _publ_author_name
    _publ_author_address
    '\,Serb, Mihaela-Diana'
;
   Department of Inorganic Chemistry,
   Faculty of Applied Chemistry and Materials Science
   University Politehnica of Bucharest
   Polizu 1
   RO-011061 Bucharest
   Romania
;
    'Kalf, Irmgard'
;
  Institut f\"ur Anorganische Chemie
      RWTH Aachen University
      Landoltweg 1
      52074 Aachen
      Germany
;
    'Englert, Ulli'
;
    Institut f\"ur Anorganische Chemie
    RWTH Aachen University
    Landoltweg 1
    52074 Aachen
    Germany
;
data_I
_chemical_name_systematic
;
[<i>rac</i>-2-(1-Aminoethyl)phenyl-\k^2^<i>C</i>^1^,<i>N</i>](ethylendiamine-
\k^2^<i>N</i>,<i>N</i>')palladium(II) 3-methylbenzoate monohydrate
;
_chemical_name_common     ?
_chemical_formula_moiety     'C10 H18 N3 Pd +, C8 H7 O2 -, H2 O'
_chemical_formula_sum     'C18 H27 N3 O3 Pd'
_chemical_formula_iupac     '[Pd (C8 H10 N) (C2 H8 N2)] (C8 H7 O2), H2 O'
_chemical_formula_weight     439.83
_chemical_melting_point     ?
_symmetry_cell_setting     triclinic
_symmetry_space_group_name_H-M     'P -1'
_symmetry_space_group_name_Hall     '-P 1'
loop_
    _symmetry_equiv_pos_as_xyz
    'x, y, z'
    '-x, -y, -z'
_cell_length_a     7.4787(4)
_cell_length_b     10.7659(6)
_cell_length_c     12.8385(7)
_cell_angle_alpha     86.1515(10)
_cell_angle_beta     77.3669(9)
_cell_angle_gamma     72.5557(9)
_cell_volume     962.28(9)
_cell_formula_units_Z     2
_cell_measurement_reflns_used     8130
_cell_measurement_theta_min     2.56
_cell_measurement_theta_max     29.55
_cell_measurement_temperature     110(2)
_exptl_crystal_description     'plate'
_exptl_crystal_colour     'colourless'
_exptl_crystal_size_max     0.45
_exptl_crystal_size_mid     0.35
_exptl_crystal_size_min     0.09
_exptl_crystal_density_diffrn     1.518
_exptl_crystal_density_meas     ?
_exptl_crystal_density_method     'not measured'
_exptl_crystal_F_000     452
_exptl_absorpt_coefficient_mu     0.985
_exptl_absorpt_correction_type     multi-scan
_exptl_absorpt_process_details     '(MULABS; Blessing, 1995; Spek, 2009)'
_exptl_absorpt_correction_T_min     0.6655
_exptl_absorpt_correction_T_max     0.9166
_exptl_special_details
;
;
_diffrn_ambient_temperature     110(2)
_diffrn_radiation_type     MoK\a
_diffrn_radiation_wavelength     0.71073
_diffrn_radiation_source     'fine-focus sealed tube'
_diffrn_radiation_monochromator     graphite
_diffrn_measurement_device_type     'Bruker SMART CCD area-detector'
_diffrn_measurement_method     \w
_diffrn_detector_area_resol_mean     ?
_diffrn_reflns_number     10302
_diffrn_reflns_av_R_equivalents     0.0292
_diffrn_reflns_av_sigmaI/netI     0.0300
_diffrn_reflns_theta_min     2.56
_diffrn_reflns_theta_max     27.45
_diffrn_reflns_theta_full     27.45
_diffrn_measured_fraction_theta_max     .991
_diffrn_measured_fraction_theta_full     .991
_diffrn_reflns_limit_h_min     -9
_diffrn_reflns_limit_h_max     9
_diffrn_reflns_limit_k_min     -13
_diffrn_reflns_limit_k_max     12
_diffrn_reflns_limit_l_min     -16
_diffrn_reflns_limit_l_max     16
_diffrn_standards_number     ?
_diffrn_standards_interval_count     ?
_diffrn_standards_interval_time     ?
_diffrn_standards_decay_%     'no decay'
_refine_special_details
;
Refinement of <i>F</i>^2^ against ALL reflections. The weighted <i>R</i>-factor
<i>wR</i> and goodness of fit <i>S</i> are based on <i>F</i>^2^, conventional
<i>R</i>-factors <i>R</i> are based on <i>F</i>, with <i>F</i> set to zero for
negative <i>F</i>^2^. The threshold expression of <i>F</i>^2^ >
\s(<i>F</i>^2^) is used only for calculating <i>R</i>-factors(gt) <i>etc</i>.
and is not relevant to the choice of reflections for refinement.
<i>R</i>-factors based on <i>F</i>^2^ are statistically about twice as large
as those based on <i>F</i>, and <i>R</i>- factors based on ALL data will be
even larger.
;
_reflns_number_total     4367
_reflns_number_gt     4124
_reflns_threshold_expression     I>2\s(I)
_refine_ls_structure_factor_coef     Fsqd
_refine_ls_matrix_type     full
_refine_ls_R_factor_all     0.0242
_refine_ls_R_factor_gt     0.0226
_refine_ls_wR_factor_gt     0.0564
_refine_ls_wR_factor_ref     0.0570
_refine_ls_goodness_of_fit_ref     1.058
_refine_ls_restrained_S_all     1.058
_refine_ls_number_reflns     4367
_refine_ls_number_parameters     228
_refine_ls_number_restraints     0
_refine_ls_hydrogen_treatment     constr
_refine_ls_weighting_scheme     calc
_refine_ls_weighting_details
         'calc w=1/[\s^2^(Fo^2^)+(0.0290P)^2^+0.2500P] where P=(Fo^2^+2Fc^2^)/3'
_atom_sites_solution_hydrogens     geom
_atom_sites_solution_primary     direct
_atom_sites_solution_secondary     difmap
_refine_ls_shift/su_max     0.001
_refine_ls_shift/su_mean     0.000
_refine_diff_density_max     .609
_refine_diff_density_min     -.661
_refine_ls_extinction_method     none
_refine_ls_extinction_coef     ?
loop_
    _atom_type_symbol
    _atom_type_description
    _atom_type_scat_dispersion_real
    _atom_type_scat_dispersion_imag
    _atom_type_scat_source
    'C' 'C' .0033 .0016 'International Tables Vol C Tables 4.2.6.8 and 6.1.1.4'
    'H' 'H' .0000 .0000 'International Tables Vol C Tables 4.2.6.8 and 6.1.1.4'
    'N' 'N' .0061 .0033 'International Tables Vol C Tables 4.2.6.8 and 6.1.1.4'
    'O' 'O' .0106 .0060 'International Tables Vol C Tables 4.2.6.8 and 6.1.1.4'
    'Pd' 'Pd' -.9988 1.0072
                         'International Tables Vol C Tables 4.2.6.8 and 6.1.1.4'
_computing_data_collection     'SMART (Bruker, 2001)'
_computing_cell_refinement     'SAINT-Plus (Bruker, 1999)'
_computing_data_reduction     'SAINT-Plus (Bruker, 1999)'
_computing_structure_solution     'SHELXS97 (Sheldrick, 2008)'
_computing_structure_refinement     'SHELXL97 (Sheldrick, 2008)'
_computing_molecular_graphics     'PLATON (Spek, 2009)'
_computing_publication_material     'SHELXL97 (Sheldrick, 2008)'
loop_
    _atom_site_type_symbol
    _atom_site_label
    _atom_site_fract_x
    _atom_site_fract_y
    _atom_site_fract_z
    _atom_site_U_iso_or_equiv
    _atom_site_adp_type
    _atom_site_calc_flag
    _atom_site_refinement_flags
    _atom_site_occupancy
    _atom_site_disorder_assembly
    _atom_site_disorder_group
    Pd Pd1 0.262512(17) 0.365016(12) 0.016645(10) 0.01519(5) Uani d . 1 . .
    N N1 0.4171(2) 0.31370(15) -0.14272(13) 0.0213(3) Uani d . 1 . .
    H H1A 0.5441 0.2726 -0.1426 0.026 Uiso calc R 1 . .
    H H1B 0.3685 0.2573 -0.1706 0.026 Uiso calc R 1 . .
    N N2 0.2346(2) 0.55102(15) -0.04253(12) 0.0182(3) Uani d . 1 . .
    H H2A 0.1152 0.5859 -0.0582 0.022 Uiso calc R 1 . .
    H H2B 0.2473 0.6030 0.0078 0.022 Uiso calc R 1 . .
    N N3 0.2764(2) 0.18062(15) 0.06898(13) 0.0199(3) Uani d . 1 . .
    H H3A 0.2625 0.1339 0.0154 0.024 Uiso calc R 1 . .
    H H3B 0.3953 0.1413 0.0840 0.024 Uiso calc R 1 . .
    C C1 0.3998(3) 0.43285(19) -0.20908(15) 0.0236(4) Uani d . 1 . .
    H H1C 0.2845 0.4516 -0.2402 0.028 Uiso calc R 1 . .
    H H1D 0.5134 0.4199 -0.2683 0.028 Uiso calc R 1 . .
    C C2 0.3848(3) 0.54598(19) -0.14036(16) 0.0228(4) Uani d . 1 . .
    H H2C 0.5094 0.5352 -0.1207 0.027 Uiso calc R 1 . .
    H H2D 0.3519 0.6284 -0.1807 0.027 Uiso calc R 1 . .
    C C3 0.1254(3) 0.17635(18) 0.16679(15) 0.0210(4) Uani d . 1 . .
    H H3 0.0072 0.1744 0.1435 0.025 Uiso calc R 1 . .
    C C4 0.0812(2) 0.30251(18) 0.22643(15) 0.0186(4) Uani d . 1 . .
    C C5 0.1326(2) 0.40622(17) 0.16797(14) 0.0165(3) Uani d . 1 . .
    C C6 0.0967(2) 0.52285(17) 0.22272(15) 0.0187(4) Uani d . 1 . .
    H H6 0.1316 0.5941 0.1854 0.022 Uiso calc R 1 . .
    C C7 0.0114(3) 0.53561(18) 0.33022(15) 0.0219(4) Uani d . 1 . .
    H H7 -0.0093 0.6147 0.3660 0.026 Uiso calc R 1 . .
    C C8 -0.0441(3) 0.43363(19) 0.38601(15) 0.0230(4) Uani d . 1 . .
    H H8 -0.1055 0.4434 0.4593 0.028 Uiso calc R 1 . .
    C C9 -0.0090(3) 0.31723(18) 0.33368(15) 0.0218(4) Uani d . 1 . .
    H H9 -0.0468 0.2472 0.3714 0.026 Uiso calc R 1 . .
    C C10 0.1912(3) 0.05407(19) 0.23164(17) 0.0266(4) Uani d . 1 . .
    H H10A 0.2222 -0.0228 0.1869 0.040 Uiso calc R 1 . .
    H H10B 0.0885 0.0508 0.2931 0.040 Uiso calc R 1 . .
    H H10C 0.3052 0.0554 0.2568 0.040 Uiso calc R 1 . .
    O O1 0.8057(2) -0.11594(14) 0.13161(12) 0.0306(3) Uani d . 1 . .
    O O2 0.6595(2) 0.09451(16) 0.10904(12) 0.0341(4) Uani d . 1 . .
    C C11 0.7254(2) -0.00144(19) 0.16557(15) 0.0213(4) Uani d . 1 . .
    C C12 0.7075(2) 0.02334(18) 0.28219(15) 0.0188(4) Uani d . 1 . .
    C C13 0.6029(3) 0.14472(18) 0.32649(16) 0.0232(4) Uani d . 1 . .
    H H13 0.5383 0.2105 0.2832 0.028 Uiso calc R 1 . .
    C C14 0.5904(3) 0.1720(2) 0.43227(18) 0.0325(5) Uani d . 1 . .
    C C15 0.6858(3) 0.0748(3) 0.49358(18) 0.0377(5) Uani d . 1 . .
    H H15 0.6811 0.0921 0.5659 0.045 Uiso calc R 1 . .
    C C16 0.7876(3) -0.0468(2) 0.45182(18) 0.0369(5) Uani d . 1 . .
    H H16 0.8507 -0.1125 0.4957 0.044 Uiso calc R 1 . .
    C C17 0.7985(3) -0.0739(2) 0.34628(17) 0.0266(4) Uani d . 1 . .
    H H17 0.8675 -0.1581 0.3179 0.032 Uiso calc R 1 . .
    C C18 0.4756(4) 0.3051(3) 0.4784(2) 0.0514(7) Uani d . 1 . .
    H H18A 0.4177 0.2960 0.5537 0.077 Uiso calc R 1 . .
    H H18B 0.3745 0.3451 0.4388 0.077 Uiso calc R 1 . .
    H H18C 0.5605 0.3603 0.4727 0.077 Uiso calc R 1 . .
    O O3 0.20334(18) 0.78816(13) 0.07252(11) 0.0238(3) Uani d . 1 . .
    H H3D 0.0834 0.8155 0.0909 0.036 Uiso d R 1 . .
    H H3E 0.2350 0.8311 0.0183 0.036 Uiso d R 1 . .
loop_
    _atom_site_aniso_label
    _atom_site_aniso_U_11
    _atom_site_aniso_U_22
    _atom_site_aniso_U_33
    _atom_site_aniso_U_12
    _atom_site_aniso_U_13
    _atom_site_aniso_U_23
    Pd1 0.01435(7) 0.01388(8) 0.01678(8) -0.00175(5) -0.00503(5) -0.00128(5)
    N1 0.0200(7) 0.0219(8) 0.0217(8) -0.0047(6) -0.0047(6) -0.0035(6)
    N2 0.0156(7) 0.0191(8) 0.0209(8) -0.0047(6) -0.0065(6) 0.0001(6)
    N3 0.0226(8) 0.0156(8) 0.0204(8) -0.0019(6) -0.0061(6) -0.0034(6)
    C1 0.0212(9) 0.0295(11) 0.0196(10) -0.0064(8) -0.0048(7) 0.0002(8)
    C2 0.0210(9) 0.0247(10) 0.0230(10) -0.0082(7) -0.0043(7) 0.0030(8)
    C3 0.0230(9) 0.0182(9) 0.0232(10) -0.0068(7) -0.0070(7) 0.0001(7)
    C4 0.0172(8) 0.0178(9) 0.0217(10) -0.0032(7) -0.0086(7) -0.0005(7)
    C5 0.0137(7) 0.0183(9) 0.0177(9) -0.0026(6) -0.0066(6) -0.0004(7)
    C6 0.0178(8) 0.0167(9) 0.0222(9) -0.0038(7) -0.0074(7) 0.0004(7)
    C7 0.0237(9) 0.0193(9) 0.0223(10) -0.0023(7) -0.0083(7) -0.0048(7)
    C8 0.0236(9) 0.0260(10) 0.0176(9) -0.0031(8) -0.0059(7) -0.0015(7)
    C9 0.0239(9) 0.0212(10) 0.0214(10) -0.0068(7) -0.0080(7) 0.0040(7)
    C10 0.0302(10) 0.0197(10) 0.0314(11) -0.0086(8) -0.0084(8) 0.0025(8)
    O1 0.0268(7) 0.0314(8) 0.0339(8) -0.0081(6) -0.0037(6) -0.0131(6)
    O2 0.0269(7) 0.0463(10) 0.0246(8) -0.0042(7) -0.0081(6) 0.0102(7)
    C11 0.0136(8) 0.0284(10) 0.0227(10) -0.0076(7) -0.0032(7) -0.0013(8)
    C12 0.0177(8) 0.0192(9) 0.0216(10) -0.0080(7) -0.0055(7) 0.0030(7)
    C13 0.0218(9) 0.0196(10) 0.0276(11) -0.0083(7) -0.0013(7) 0.0017(8)
    C14 0.0300(11) 0.0368(12) 0.0323(12) -0.0178(9) 0.0044(9) -0.0114(9)
    C15 0.0389(12) 0.0616(16) 0.0210(11) -0.0279(12) -0.0040(9) -0.0046(10)
    C16 0.0345(11) 0.0505(15) 0.0305(12) -0.0166(11) -0.0158(9) 0.0173(10)
    C17 0.0228(9) 0.0242(10) 0.0328(11) -0.0061(8) -0.0087(8) 0.0061(8)
    C18 0.0485(15) 0.0466(16) 0.0556(17) -0.0184(12) 0.0105(12) -0.0275(13)
    O3 0.0220(6) 0.0194(7) 0.0277(8) -0.0038(5) -0.0036(5) 0.0009(5)
_geom_special_details
;
All e.s.d.'s (except the e.s.d. in the dihedral angle between two l.s. planes)
are estimated using the full covariance matrix. The cell e.s.d.'s are taken
into account individually in the estimation of e.s.d.'s in distances, angles
and torsion angles; correlations between e.s.d.'s in cell parameters are only
used when they are defined by crystal symmetry. An approximate (isotropic)
treatment of cell e.s.d.'s is used for estimating e.s.d.'s involving l.s.
planes.
;
loop_
    _geom_bond_atom_site_label_1
    _geom_bond_atom_site_label_2
    _geom_bond_site_symmetry_2
    _geom_bond_distance
    _geom_bond_publ_flag
    Pd1 C5 . 1.9866(18) yes
    Pd1 N3 . 2.0325(15) yes
    Pd1 N2 . 2.0603(15) yes
    Pd1 N1 . 2.1358(16) yes
    N1 C1 . 1.480(2) ?
    N1 H1A . 0.9200 ?
    N1 H1B . 0.9200 ?
    N2 C2 . 1.483(2) ?
    N2 H2A . 0.9200 ?
    N2 H2B . 0.9200 ?
    N3 C3 . 1.502(2) ?
    N3 H3A . 0.9200 ?
    N3 H3B . 0.9200 ?
    C1 C2 . 1.514(3) ?
    C1 H1C . 0.9900 ?
    C1 H1D . 0.9900 ?
    C2 H2C . 0.9900 ?
    C2 H2D . 0.9900 ?
    C3 C4 . 1.517(3) ?
    C3 C10 . 1.521(3) ?
    C3 H3 . 1.0000 ?
    C4 C9 . 1.391(3) ?
    C4 C5 . 1.406(3) ?
    C5 C6 . 1.406(3) ?
    C6 C7 . 1.385(3) ?
    C6 H6 . 0.9500 ?
    C7 C8 . 1.389(3) ?
    C7 H7 . 0.9500 ?
    C8 C9 . 1.389(3) ?
    C8 H8 . 0.9500 ?
    C9 H9 . 0.9500 ?
    C10 H10A . 0.9800 ?
    C10 H10B . 0.9800 ?
    C10 H10C . 0.9800 ?
    O1 C11 . 1.259(2) ?
    O2 C11 . 1.260(2) ?
    C11 C12 . 1.508(3) ?
    C12 C13 . 1.391(3) ?
    C12 C17 . 1.392(3) ?
    C13 C14 . 1.386(3) ?
    C13 H13 . 0.9500 ?
    C14 C15 . 1.383(3) ?
    C14 C18 . 1.515(3) ?
    C15 C16 . 1.378(3) ?
    C15 H15 . 0.9500 ?
    C16 C17 . 1.385(3) ?
    C16 H16 . 0.9500 ?
    C17 H17 . 0.9500 ?
    C18 H18A . 0.9800 ?
    C18 H18B . 0.9800 ?
    C18 H18C . 0.9800 ?
    O3 H3D . 0.8401 ?
    O3 H3E . 0.8400 ?
loop_
    _geom_angle_atom_site_label_1
    _geom_angle_atom_site_label_2
    _geom_angle_atom_site_label_3
    _geom_angle_site_symmetry_1
    _geom_angle_site_symmetry_3
    _geom_angle
    _geom_angle_publ_flag
    C5 Pd1 N3 . . 81.77(7) yes
    C5 Pd1 N2 . . 99.62(7) yes
    N3 Pd1 N2 . . 175.94(6) yes
    C5 Pd1 N1 . . 176.54(6) yes
    N3 Pd1 N1 . . 96.51(6) yes
    N2 Pd1 N1 . . 82.30(6) yes
    C1 N1 Pd1 . . 109.38(11) ?
    C1 N1 H1A . . 109.8 ?
    Pd1 N1 H1A . . 109.8 ?
    C1 N1 H1B . . 109.8 ?
    Pd1 N1 H1B . . 109.8 ?
    H1A N1 H1B . . 108.2 ?
    C2 N2 Pd1 . . 108.98(11) ?
    C2 N2 H2A . . 109.9 ?
    Pd1 N2 H2A . . 109.9 ?
    C2 N2 H2B . . 109.9 ?
    Pd1 N2 H2B . . 109.9 ?
    H2A N2 H2B . . 108.3 ?
    C3 N3 Pd1 . . 112.76(11) ?
    C3 N3 H3A . . 109.0 ?
    Pd1 N3 H3A . . 109.0 ?
    C3 N3 H3B . . 109.0 ?
    Pd1 N3 H3B . . 109.0 ?
    H3A N3 H3B . . 107.8 ?
    N1 C1 C2 . . 109.21(16) ?
    N1 C1 H1C . . 109.8 ?
    C2 C1 H1C . . 109.8 ?
    N1 C1 H1D . . 109.8 ?
    C2 C1 H1D . . 109.8 ?
    H1C C1 H1D . . 108.3 ?
    N2 C2 C1 . . 109.42(15) ?
    N2 C2 H2C . . 109.8 ?
    C1 C2 H2C . . 109.8 ?
    N2 C2 H2D . . 109.8 ?
    C1 C2 H2D . . 109.8 ?
    H2C C2 H2D . . 108.2 ?
    N3 C3 C4 . . 106.57(15) ?
    N3 C3 C10 . . 110.65(15) ?
    C4 C3 C10 . . 114.39(16) ?
    N3 C3 H3 . . 108.4 ?
    C4 C3 H3 . . 108.4 ?
    C10 C3 H3 . . 108.4 ?
    C9 C4 C5 . . 120.81(17) ?
    C9 C4 C3 . . 122.18(17) ?
    C5 C4 C3 . . 117.00(16) ?
    C6 C5 C4 . . 117.69(17) ?
    C6 C5 Pd1 . . 127.58(14) ?
    C4 C5 Pd1 . . 114.64(13) ?
    C7 C6 C5 . . 121.12(17) ?
    C7 C6 H6 . . 119.4 ?
    C5 C6 H6 . . 119.4 ?
    C6 C7 C8 . . 120.47(18) ?
    C6 C7 H7 . . 119.8 ?
    C8 C7 H7 . . 119.8 ?
    C7 C8 C9 . . 119.39(18) ?
    C7 C8 H8 . . 120.3 ?
    C9 C8 H8 . . 120.3 ?
    C8 C9 C4 . . 120.47(18) ?
    C8 C9 H9 . . 119.8 ?
    C4 C9 H9 . . 119.8 ?
    C3 C10 H10A . . 109.5 ?
    C3 C10 H10B . . 109.5 ?
    H10A C10 H10B . . 109.5 ?
    C3 C10 H10C . . 109.5 ?
    H10A C10 H10C . . 109.5 ?
    H10B C10 H10C . . 109.5 ?
    O1 C11 O2 . . 124.72(19) ?
    O1 C11 C12 . . 117.85(17) ?
    O2 C11 C12 . . 117.42(17) ?
    C13 C12 C17 . . 119.18(18) ?
    C13 C12 C11 . . 120.29(17) ?
    C17 C12 C11 . . 120.52(17) ?
    C14 C13 C12 . . 121.58(19) ?
    C14 C13 H13 . . 119.2 ?
    C12 C13 H13 . . 119.2 ?
    C15 C14 C13 . . 118.1(2) ?
    C15 C14 C18 . . 121.4(2) ?
    C13 C14 C18 . . 120.5(2) ?
    C16 C15 C14 . . 121.3(2) ?
    C16 C15 H15 . . 119.4 ?
    C14 C15 H15 . . 119.4 ?
    C15 C16 C17 . . 120.4(2) ?
    C15 C16 H16 . . 119.8 ?
    C17 C16 H16 . . 119.8 ?
    C16 C17 C12 . . 119.4(2) ?
    C16 C17 H17 . . 120.3 ?
    C12 C17 H17 . . 120.3 ?
    C14 C18 H18A . . 109.5 ?
    C14 C18 H18B . . 109.5 ?
    H18A C18 H18B . . 109.5 ?
    C14 C18 H18C . . 109.5 ?
    H18A C18 H18C . . 109.5 ?
    H18B C18 H18C . . 109.5 ?
    H3D O3 H3E . . 106.6 ?
loop_
    _geom_torsion_atom_site_label_1
    _geom_torsion_atom_site_label_2
    _geom_torsion_atom_site_label_3
    _geom_torsion_atom_site_label_4
    _geom_torsion_site_symmetry_1
    _geom_torsion_site_symmetry_2
    _geom_torsion_site_symmetry_3
    _geom_torsion_site_symmetry_4
    _geom_torsion
    _geom_torsion_publ_flag
    C5 Pd1 N1 C1 . . . . -130.9(10) ?
    N3 Pd1 N1 C1 . . . . 169.22(12) ?
    N2 Pd1 N1 C1 . . . . -6.87(12) ?
    C5 Pd1 N2 C2 . . . . 157.14(12) ?
    N3 Pd1 N2 C2 . . . . -93.1(8) ?
    N1 Pd1 N2 C2 . . . . -19.95(12) ?
    C5 Pd1 N3 C3 . . . . 23.45(12) ?
    N2 Pd1 N3 C3 . . . . -86.9(8) ?
    N1 Pd1 N3 C3 . . . . -159.57(12) ?
    Pd1 N1 C1 C2 . . . . 31.87(17) ?
    Pd1 N2 C2 C1 . . . . 43.43(17) ?
    N1 C1 C2 N2 . . . . -50.20(19) ?
    Pd1 N3 C3 C4 . . . . -28.71(17) ?
    Pd1 N3 C3 C10 . . . . -153.65(13) ?
    N3 C3 C4 C9 . . . . -161.25(16) ?
    C10 C3 C4 C9 . . . . -38.6(2) ?
    N3 C3 C4 C5 . . . . 19.8(2) ?
    C10 C3 C4 C5 . . . . 142.38(17) ?
    C9 C4 C5 C6 . . . . 2.5(2) ?
    C3 C4 C5 C6 . . . . -178.52(15) ?
    C9 C4 C5 Pd1 . . . . 179.33(13) ?
    C3 C4 C5 Pd1 . . . . -1.7(2) ?
    N3 Pd1 C5 C6 . . . . 164.48(16) ?
    N2 Pd1 C5 C6 . . . . -19.39(16) ?
    N1 Pd1 C5 C6 . . . . 104.2(10) ?
    N3 Pd1 C5 C4 . . . . -11.99(12) ?
    N2 Pd1 C5 C4 . . . . 164.14(12) ?
    N1 Pd1 C5 C4 . . . . -72.3(11) ?
    C4 C5 C6 C7 . . . . -0.8(2) ?
    Pd1 C5 C6 C7 . . . . -177.17(13) ?
    C5 C6 C7 C8 . . . . -1.2(3) ?
    C6 C7 C8 C9 . . . . 1.6(3) ?
    C7 C8 C9 C4 . . . . 0.1(3) ?
    C5 C4 C9 C8 . . . . -2.2(3) ?
    C3 C4 C9 C8 . . . . 178.88(17) ?
    O1 C11 C12 C13 . . . . -173.31(17) ?
    O2 C11 C12 C13 . . . . 7.0(3) ?
    O1 C11 C12 C17 . . . . 8.0(3) ?
    O2 C11 C12 C17 . . . . -171.65(17) ?
    C17 C12 C13 C14 . . . . 1.4(3) ?
    C11 C12 C13 C14 . . . . -177.30(17) ?
    C12 C13 C14 C15 . . . . 0.1(3) ?
    C12 C13 C14 C18 . . . . 179.93(19) ?
    C13 C14 C15 C16 . . . . -1.2(3) ?
    C18 C14 C15 C16 . . . . 179.0(2) ?
    C14 C15 C16 C17 . . . . 0.8(3) ?
    C15 C16 C17 C12 . . . . 0.7(3) ?
    C13 C12 C17 C16 . . . . -1.8(3) ?
    C11 C12 C17 C16 . . . . 176.90(17) ?
loop_
    _geom_hbond_atom_site_label_D
    _geom_hbond_atom_site_label_H
    _geom_hbond_atom_site_label_A
    _geom_hbond_site_symmetry_A
    _geom_hbond_distance_DH
    _geom_hbond_distance_HA
    _geom_hbond_distance_DA
    _geom_hbond_angle_DHA
    N1 H1A O3 2_665 0.92 2.17 3.032(2) 155
    N1 H1B O1 2_655 0.92 2.25 3.052(2) 145
    N2 H2B O3 . 0.92 2.12 2.958(2) 151
    N3 H3A O1 2_655 0.92 2.09 2.947(2) 153
    N3 H3B O2 . 0.92 1.98 2.885(2) 167
    O3 H3D O1 1_465 0.84 1.95 2.786(2) 178
    O3 H3E O2 2_665 0.84 1.89 2.723(2) 171
