# Supplementary material for: [rac-2-(1-Amino­eth­yl)phenyl-κ2 C 1,N](ethyl­endiamine-κ2 N,N′)palladium(II) 3-methyl­benzoate monohydrate
Source: Acta Crystallogr Sect E Struct Rep Online. 2010 Jul 21;66(Pt 8):m976. doi: 10.1107/S1600536810028370 (PMC3007357; doi:10.1107/S1600536810028370)
Supplement: Supplementary file 2 [file e-66-0m976-Isup2.hkl]

# 
# h,k,l, Fc-squared, Fo-squared, sigma(Fo-squared) and status flag 
# 
data_I
_shelx_title ' 2     - SHELXL' 
_shelx_refln_list_code          4 
_shelx_F_calc_maximum      197.58 
_exptl_crystal_F_000       452.00 
_reflns_d_resolution_high   .7709 
 
loop_ 
 _symmetry_equiv_pos_as_xyz 
 'x, y, z' 
 '-x, -y, -z' 
 
_cell_length_a     7.4787 
_cell_length_b    10.7659 
_cell_length_c    12.8385 
_cell_angle_alpha  86.1515 
_cell_angle_beta   77.3669 
_cell_angle_gamma  72.5557 
 
_shelx_F_squared_multiplier     1.000 
 
loop_ 
 _refln_index_h 
 _refln_index_k 
 _refln_index_l 
 _refln_F_squared_calc 
 _refln_F_squared_meas 
 _refln_F_squared_sigma 
 _refln_observed_status 
   1   0   0        2.93       14.10       .79 o 
   2   0   0    11743.09    12575.10    133.45 o 
   3   0   0      324.93      318.45      6.22 o 
   4   0   0     3090.96     3274.13     54.52 o 
   5   0   0         .46        3.41      1.93 o 
   6   0   0     1809.24     1850.37     44.85 o 
   7   0   0      372.65      360.08     14.05 o 
   8   0   0      582.14      574.08     18.29 o 
   9   0   0      241.56      214.41     15.91 o 
  -8   1   0      163.83      157.31     10.18 o 
  -7   1   0     1345.20     1317.15     25.86 o 
  -6   1   0       62.33       65.53      6.45 o 
  -5   1   0     1848.65     1868.49     49.13 o 
  -4   1   0      467.85      450.28     13.99 o 
  -3   1   0     3414.62     3470.83     31.70 o 
  -2   1   0      153.96      163.09      3.24 o 
  -1   1   0     3103.22     3345.04     31.80 o 
   1   1   0     9153.22     9310.91    181.43 o 
   2   1   0     2141.55     2558.13     32.96 o 
   3   1   0      853.45      868.63     10.03 o 
   4   1   0     1319.22     1311.01     22.46 o 
   5   1   0      595.06      583.92     27.35 o 
   6   1   0     3392.57     3533.62     66.73 o 
   7   1   0      141.69      142.80      8.69 o 
   8   1   0     1650.65     1627.49     33.25 o 
   9   1   0       21.32       20.49      7.10 o 
  -8   2   0      340.23      327.13     14.55 o 
  -7   2   0      743.87      709.73     19.65 o 
  -6   2   0      819.68      822.98     19.29 o 
  -5   2   0     1071.58     1096.68     19.48 o 
  -4   2   0      506.94      527.67     10.91 o 
  -3   2   0     1783.30     1794.17     16.08 o 
  -2   2   0     1357.26     1480.91     29.03 o 
  -1   2   0     2706.69     2953.78     16.34 o 
   0   2   0     1047.08     1092.02     41.45 o 
   1   2   0     7773.00     8157.53    135.23 o 
   2   2   0     9764.61    10340.23    102.27 o 
   3   2   0      418.09      307.89      6.90 o 
   4   2   0      483.18      469.59     18.36 o 
   5   2   0     1393.36     1288.92     47.04 o 
   6   2   0      391.96      381.47     13.39 o 
   7   2   0     1414.67     1412.00     38.74 o 
   8   2   0      341.17      316.11     15.63 o 
   9   2   0      265.81      266.64     21.79 o 
  -8   3   0      428.65      440.58     17.30 o 
  -7   3   0       16.04       15.69      5.06 o 
  -6   3   0      749.42      728.94     18.83 o 
  -5   3   0       12.55       12.15      3.85 o 
  -4   3   0      809.56      785.78     16.92 o 
  -3   3   0      973.53      933.77     27.12 o 
  -2   3   0      484.64      449.86      7.52 o 
  -1   3   0      846.94      902.65      9.31 o 
   0   3   0     1551.89     1530.15     17.98 o 
   1   3   0     3329.06     3421.18     31.18 o 
   2   3   0     7062.71     7313.44    103.08 o 
   3   3   0     5074.13     5166.80     48.11 o 
   4   3   0     7571.36     7961.71     98.88 o 
   5   3   0     2177.70     2168.14     60.20 o 
   6   3   0      525.23      501.56     18.39 o 
   7   3   0     1024.01     1046.67     37.30 o 
   8   3   0       22.59       18.15      6.24 o 
   9   3   0      414.30      413.52     22.68 o 
  -7   4   0      415.42      411.15     16.11 o 
  -6   4   0     1496.76     1440.93     27.21 o 
  -5   4   0      973.48      989.21     20.68 o 
  -4   4   0     2141.00     2108.56     21.50 o 
  -3   4   0      205.68      176.75      5.87 o 
  -2   4   0     4806.00     4983.30     78.75 o 
  -1   4   0     2703.13     2820.86     76.77 o 
   0   4   0     5327.92     5656.66     34.75 o 
   1   4   0      958.53      923.45     14.70 o 
   2   4   0     2303.56     2211.36     45.47 o 
   3   4   0       84.90       87.42      5.11 o 
   4   4   0       20.00       16.81      3.14 o 
   5   4   0      434.05      434.50     13.98 o 
   6   4   0       64.09       63.29      4.70 o 
   7   4   0       85.19       83.63      5.49 o 
   8   4   0      379.30      372.17     23.38 o 
   9   4   0      300.97      296.17     21.81 o 
  -7   5   0     1210.09     1198.61     33.95 o 
  -6   5   0         .00        -.05      3.25 o 
  -5   5   0     2130.80     2025.47     30.73 o 
  -4   5   0        3.95        5.35      3.24 o 
  -3   5   0     1932.95     1903.25     19.80 o 
  -2   5   0     1484.86     1548.93     20.77 o 
  -1   5   0     4144.21     4513.42     89.70 o 
   0   5   0      511.03      479.16     12.05 o 
   1   5   0     5730.11     5899.53     61.45 o 
   2   5   0     2524.50     2598.75     48.79 o 
   3   5   0     2801.78     2911.05     59.63 o 
   4   5   0     3390.46     3542.77     66.23 o 
   5   5   0      801.29      790.00     15.44 o 
   6   5   0     2125.60     2029.17     83.05 o 
   7   5   0       33.33       45.24      5.47 o 
   8   5   0      891.77      914.69     72.37 o 
   9   5   0       43.10       58.26      9.24 o 
  -6   6   0      705.51      683.01     24.48 o 
  -5   6   0      313.57      295.95     15.11 o 
  -4   6   0     1055.19     1020.41     26.96 o 
  -3   6   0      869.89      867.54     18.73 o 
  -2   6   0      189.13      198.97      7.21 o 
  -1   6   0     2280.43     2384.85     26.32 o 
   0   6   0      636.58      702.91     16.16 o 
   1   6   0     3907.80     3998.76     38.14 o 
   2   6   0       13.21       13.09      3.98 o 
   3   6   0     3435.30     3492.45     92.40 o 
   4   6   0         .05        2.74      2.15 o 
   5   6   0     2266.32     2280.26     26.59 o 
   6   6   0      221.18      216.64      7.56 o 
   7   6   0     2632.58     2589.17    109.68 o 
   8   6   0        3.93        7.16      3.72 o 
   9   6   0     1188.45     1106.60     95.58 o 
  -6   7   0      248.04      249.32     15.73 o 
  -5   7   0         .07        4.70      4.21 o 
  -4   7   0     1311.23     1303.59     29.12 o 
  -3   7   0      116.17      113.94     10.12 o 
  -2   7   0     2338.00     2377.75     31.71 o 
  -1   7   0      319.82      319.93      8.46 o 
   0   7   0     1153.34     1077.52     44.37 o 
   1   7   0      227.37      221.98     10.12 o 
   2   7   0     4246.44     4334.17     61.77 o 
   3   7   0      395.52      357.92     16.45 o 
   4   7   0     1674.92     1659.97     24.96 o 
   5   7   0      709.38      689.63     14.79 o 
   6   7   0      325.61      324.95     11.49 o 
   7   7   0      303.37      316.66     23.22 o 
   8   7   0       12.33       25.09      5.34 o 
   9   7   0      145.14      147.63     18.20 o 
  -5   8   0      947.69      957.30     43.96 o 
  -4   8   0      483.90      464.96     29.04 o 
  -3   8   0      714.37      704.81     33.05 o 
  -2   8   0      718.95      720.24     36.54 o 
  -1   8   0      169.80      169.90      9.71 o 
   0   8   0       74.59       88.40      8.05 o 
   1   8   0        6.22        6.58      3.77 o 
   2   8   0     3268.79     3284.16     40.49 o 
   3   8   0      184.25      164.01     10.01 o 
   4   8   0     1187.38     1183.14     25.82 o 
   5   8   0        5.53        9.17      4.69 o 
   6   8   0      900.06      893.41     25.37 o 
   7   8   0       11.16        9.14      5.67 o 
   8   8   0     1048.49     1067.43     78.14 o 
   9   8   0      119.84      103.52     20.79 o 
  -5   9   0      892.03      880.20     44.13 o 
  -4   9   0       67.31       65.65     14.11 o 
  -3   9   0     1187.42     1116.74     43.75 o 
  -2   9   0        2.91        4.65      3.76 o 
  -1   9   0      713.56      690.21     33.36 o 
   0   9   0        2.65        1.55      3.91 o 
   1   9   0      940.54      904.47     22.91 o 
   2   9   0      210.93      199.53     11.29 o 
   3   9   0     2964.45     2937.33     42.95 o 
   4   9   0      132.99      135.05     10.32 o 
   5   9   0      238.88      251.75     13.72 o 
   6   9   0      184.85      181.89     12.86 o 
   7   9   0       47.80       57.06      8.65 o 
   8   9   0      168.61      188.32     14.02 o 
  -4  10   0      595.85      610.07     36.50 o 
  -3  10   0      633.51      645.22     35.20 o 
  -2  10   0      300.03      293.04     22.98 o 
  -1  10   0      682.90      710.24     21.79 o 
   0  10   0      304.43      300.76     14.38 o 
   1  10   0     1317.32     1323.63     29.43 o 
   2  10   0      511.15      466.55     17.81 o 
   3  10   0     2215.26     2164.71     38.03 o 
   4  10   0       43.73       49.49     10.94 o 
   5  10   0      398.81      399.18     17.87 o 
   6  10   0       35.03       33.21      7.64 o 
   7  10   0      320.44      355.08     18.48 o 
   8  10   0        1.00        7.37      5.53 o 
  -3  11   0      153.98      168.45     19.96 o 
  -2  11   0     1210.75     1124.47     46.26 o 
  -1  11   0       25.69       33.52     11.45 o 
   0  11   0     1111.14     1126.21     68.49 o 
   1  11   0       17.30       14.49      6.06 o 
   2  11   0     1262.59     1255.18     32.70 o 
   3  11   0      183.13      178.12     12.56 o 
   4  11   0      855.31      815.66     27.40 o 
   5  11   0      498.51      496.13     20.76 o 
   6  11   0      645.29      672.52     34.84 o 
   7  11   0      241.99      243.57     22.30 o 
  -2  12   0      242.69      234.62     23.17 o 
  -1  12   0      258.62      215.88     21.09 o 
   0  12   0      521.53      523.64     20.82 o 
   1  12   0      315.25      299.52     16.31 o 
   2  12   0      627.40      597.45     33.44 o 
   3  12   0      283.25      257.34     15.55 o 
   4  12   0      943.55      886.64     30.95 o 
   5  12   0      191.24      205.38     14.36 o 
   6  12   0      548.84      555.18     23.74 o 
   0  13   0       37.55       31.91     11.20 o 
   1  13   0      522.22      519.56     21.84 o 
   2  13   0         .09        1.82      5.00 o 
   3  13   0      394.10      411.62     19.92 o 
   4  13   0      109.40      105.79     13.17 o 
   5  13   0      592.97      570.11     24.12 o 
  -5 -13   1      344.98      304.25     25.70 o 
  -4 -13   1      136.52      134.07     12.81 o 
  -3 -13   1      379.30      343.76     18.51 o 
  -2 -13   1        2.35        9.59      5.31 o 
  -1 -13   1      244.59      236.12     15.22 o 
   0 -13   1       12.81       14.53     10.13 o 
  -6 -12   1      360.24      337.25     26.89 o 
  -5 -12   1      843.47      852.15     82.81 o 
  -4 -12   1      513.43      487.74     21.25 o 
  -3 -12   1      520.65      492.24     20.92 o 
  -2 -12   1      344.54      338.31     17.84 o 
  -1 -12   1      494.07      453.86     20.15 o 
   0 -12   1      351.43      362.98     25.64 o 
   1 -12   1      606.94      570.32     33.86 o 
   2 -12   1      267.90      243.52     23.62 o 
  -7 -11   1      137.45      127.23     13.13 o 
  -6 -11   1      658.08      679.94     25.33 o 
  -5 -11   1      224.42      215.79     14.68 o 
  -4 -11   1     1162.99     1167.31     43.72 o 
  -3 -11   1      383.57      368.24     17.35 o 
  -2 -11   1     1733.07     1695.64     77.30 o 
  -1 -11   1      123.04      122.30     10.97 o 
   0 -11   1     1101.65     1087.37     72.91 o 
   1 -11   1       26.75       21.31     10.17 o 
   2 -11   1      921.29      855.54     40.41 o 
   3 -11   1       38.85       39.99     12.71 o 
  -8 -10   1       34.06       38.42      8.45 o 
  -7 -10   1      889.29      894.68     29.35 o 
  -6 -10   1       53.93       65.24      9.46 o 
  -5 -10   1      653.68      585.18     21.90 o 
  -4 -10   1       72.88       72.40      9.29 o 
  -3 -10   1      395.03      399.36     24.15 o 
  -2 -10   1      451.03      430.94     17.34 o 
  -1 -10   1     1932.65     1985.91     36.11 o 
   0 -10   1      214.37      211.80     20.64 o 
   1 -10   1      261.25      273.24     18.26 o 
   2 -10   1      623.32      581.94     31.84 o 
   3 -10   1      317.51      295.09     24.15 o 
   4 -10   1      480.06      482.88     32.35 o 
  -8  -9   1      466.39      455.70     34.60 o 
  -7  -9   1      200.52      211.31     14.46 o 
  -6  -9   1       76.01       75.93      9.84 o 
  -5  -9   1       70.73       77.04      9.26 o 
  -4  -9   1      159.69      158.61     11.28 o 
  -3  -9   1      935.25      952.04     24.23 o 
  -2  -9   1       80.64       84.46      8.46 o 
  -1  -9   1     5576.60     5752.37     65.87 o 
   0  -9   1         .60        5.80      3.92 o 
   1  -9   1      710.62      731.51     31.57 o 
   2  -9   1      194.39      198.38     18.54 o 
   3  -9   1     1320.96     1304.52     47.09 o 
   4  -9   1       22.54       29.59     10.50 o 
   5  -9   1     1291.81     1227.25     51.50 o 
  -8  -8   1      381.15      457.13     52.09 o 
  -7  -8   1       10.11        7.69      5.45 o 
  -6  -8   1      558.38      556.04     20.75 o 
  -5  -8   1      113.44      114.11     15.64 o 
  -4  -8   1     1514.44     1446.55     29.28 o 
  -3  -8   1      184.01      157.65     10.11 o 
  -2  -8   1     1966.65     1970.10     31.70 o 
  -1  -8   1      349.51      322.95     13.06 o 
   0  -8   1     2915.19     3042.46     39.01 o 
   1  -8   1        9.65       13.26      4.07 o 
   2  -8   1      396.44      411.19     29.45 o 
   3  -8   1      307.93      293.83     21.75 o 
   4  -8   1      505.08      496.18     29.67 o 
   5  -8   1      740.67      720.88     37.87 o 
  -9  -7   1      380.34      373.22     31.96 o 
  -8  -7   1      997.66      999.72     42.84 o 
  -7  -7   1      219.56      238.69     13.05 o 
  -6  -7   1      677.67      648.89     16.22 o 
  -5  -7   1      355.57      349.09     14.20 o 
  -4  -7   1     1299.52     1271.85     18.31 o 
  -3  -7   1     1036.01     1048.39     35.12 o 
  -2  -7   1     2208.56     2229.80     31.47 o 
  -1  -7   1       27.13       34.24      7.55 o 
   0  -7   1     1319.64     1262.34    103.48 o 
   1  -7   1       17.87       21.26      5.41 o 
   2  -7   1      349.24      348.73      9.79 o 
   3  -7   1       14.79       15.76      4.68 o 
   4  -7   1      785.51      804.01     22.80 o 
   5  -7   1       72.36       86.69      9.85 o 
   6  -7   1      584.07      579.94     35.67 o 
  -9  -6   1      817.08      794.59     89.07 o 
  -8  -6   1      283.29      253.36     21.52 o 
  -7  -6   1     2139.63     2149.07     83.17 o 
  -6  -6   1      273.08      262.50     10.46 o 
  -5  -6   1     2828.65     2858.22     37.77 o 
  -4  -6   1       79.68       86.36      5.22 o 
  -3  -6   1     2574.87     2599.01     42.68 o 
  -2  -6   1       94.00       76.50      6.51 o 
  -1  -6   1     1321.67     1374.29     22.45 o 
   0  -6   1     1115.16     1182.92     25.12 o 
   1  -6   1     2067.69     2153.52     42.20 o 
   2  -6   1     2570.99     2677.79     43.45 o 
   3  -6   1     1511.14     1502.20     66.65 o 
   4  -6   1     1197.23     1182.49     44.33 o 
   5  -6   1      223.35      235.63     11.31 o 
   6  -6   1     1274.76     1219.60     26.74 o 
   7  -6   1       95.58      102.38     12.12 o 
  -9  -5   1       95.02      108.95     11.83 o 
  -8  -5   1      349.59      370.76     34.96 o 
  -7  -5   1      561.13      565.56     31.26 o 
  -6  -5   1      101.45      105.50      7.25 o 
  -5  -5   1      241.42      204.41      6.58 o 
  -4  -5   1      148.55      106.91      6.65 o 
  -3  -5   1     4565.57     4578.85    199.44 o 
  -2  -5   1     2454.10     2656.85     57.34 o 
  -1  -5   1     9761.66    10321.83    136.96 o 
   0  -5   1      831.19      806.78      9.89 o 
   1  -5   1     6739.03     7377.44     37.98 o 
   2  -5   1      763.10      774.29     11.21 o 
   3  -5   1     2295.28     2420.52     23.68 o 
   4  -5   1     1178.31     1159.72     26.99 o 
   5  -5   1     1315.71     1265.88     24.12 o 
   6  -5   1         .03        1.57      3.53 o 
   7  -5   1      935.30      900.33     24.09 o 
  -9  -4   1       40.93       47.05      8.75 o 
  -8  -4   1     1059.51     1118.08     59.89 o 
  -7  -4   1       33.71       32.99      5.08 o 
  -6  -4   1     2270.36     2273.55     41.36 o 
  -5  -4   1        1.73        4.33      1.86 o 
  -4  -4   1     2642.04     2403.77     82.92 o 
  -3  -4   1     1751.06     1888.78     40.30 o 
  -2  -4   1     5810.94     6067.24     68.84 o 
  -1  -4   1        6.45        5.14      1.04 o 
   0  -4   1     4068.95     4258.82     32.76 o 
   1  -4   1      840.13      783.05      9.43 o 
   2  -4   1     3021.95     3248.58     35.67 o 
   3  -4   1     1243.91     1230.36     15.41 o 
   4  -4   1      792.36      792.62     12.25 o 
   5  -4   1      785.00      748.86     17.97 o 
   6  -4   1      300.14      311.36     13.00 o 
   7  -4   1      866.31      853.70     22.76 o 
  -9  -3   1      687.89      658.52     26.16 o 
  -8  -3   1       26.03       30.31      7.51 o 
  -7  -3   1      874.55      891.90     38.60 o 
  -6  -3   1      116.80      116.57      5.82 o 
  -5  -3   1     1877.11     1786.76     45.52 o 
  -4  -3   1       28.38       21.27      2.63 o 
  -3  -3   1     4188.29     4518.78     45.67 o 
  -2  -3   1     3125.32     3181.18     91.08 o 
  -1  -3   1     4404.81     4680.79     99.20 o 
   0  -3   1     1492.20     1503.14     16.50 o 
   1  -3   1      198.53      178.55      4.09 o 
   2  -3   1     1414.43     1393.51     14.62 o 
   3  -3   1       34.06       38.70      2.76 o 
   4  -3   1     1486.03     1588.94     24.71 o 
   5  -3   1       50.97       54.04      7.07 o 
   6  -3   1     2361.27     2335.96     33.21 o 
   7  -3   1      140.22      141.00      9.81 o 
   8  -3   1      988.82      960.63     25.24 o 
  -9  -2   1      397.02      416.14     21.29 o 
  -8  -2   1      217.78      211.11     20.62 o 
  -7  -2   1      369.07      386.99     12.84 o 
  -6  -2   1      132.64      126.44      6.08 o 
  -5  -2   1     1294.93     1247.38     23.85 o 
  -4  -2   1      250.19      265.27      6.81 o 
  -3  -2   1      641.42      492.88     19.02 o 
  -2  -2   1     2653.60     2789.19     41.81 o 
  -1  -2   1      690.75      777.54     16.52 o 
   0  -2   1      281.52      312.28      4.73 o 
   1  -2   1     7991.78     8759.57     65.05 o 
   2  -2   1      585.03      622.28      6.48 o 
   3  -2   1     2524.25     2629.08     18.44 o 
   4  -2   1     1286.58     1363.05     27.45 o 
   5  -2   1     1159.71     1144.85     20.35 o 
   6  -2   1      200.44      190.10      9.75 o 
   7  -2   1      535.90      531.67     17.05 o 
   8  -2   1      118.58      148.74     10.47 o 
  -9  -1   1       21.36       21.98      7.06 o 
  -8  -1   1      924.70      895.49     45.77 o 
  -7  -1   1      424.78      406.23     13.89 o 
  -6  -1   1     3221.88     3340.06     75.27 o 
  -5  -1   1     1586.87     1629.59     24.79 o 
  -4  -1   1     3354.58     3455.18     24.38 o 
  -3  -1   1     3759.08     3845.41     54.15 o 
  -2  -1   1     6642.16     6826.60    199.90 o 
  -1  -1   1     3416.28     3656.59    108.99 o 
   0  -1   1     1026.06      997.35     10.88 o 
   1  -1   1    17890.71    19083.00    377.17 o 
   2  -1   1     4053.49     4499.52     26.38 o 
   3  -1   1      890.30      830.48      9.08 o 
   4  -1   1         .97        2.02      1.42 o 
   5  -1   1     1035.45     1052.51     23.13 o 
   6  -1   1         .39        -.39      2.90 o 
   7  -1   1     1034.54     1036.40     30.29 o 
   8  -1   1       99.66      110.35      9.21 o 
  -8   0   1      313.78      334.39     14.75 o 
  -7   0   1      150.93      145.49      9.02 o 
  -6   0   1     2988.26     3154.01     72.04 o 
  -5   0   1      302.92      318.37      8.71 o 
  -4   0   1     3246.31     3333.15     24.47 o 
  -3   0   1         .07        2.16      1.34 o 
  -2   0   1     3283.27     3340.25     37.27 o 
  -1   0   1      804.95      752.19     73.42 o 
   1   0   1      258.69      303.77      4.29 o 
   2   0   1    39039.36    39741.92    389.95 o 
   3   0   1       57.21       51.26      2.61 o 
   4   0   1     1475.89     1419.24     14.46 o 
   5   0   1      355.83      334.15     13.16 o 
   6   0   1      843.16      850.36     22.35 o 
   7   0   1      386.62      378.35     13.79 o 
   8   0   1     1216.42     1215.05     39.52 o 
   9   0   1      426.69      428.36     25.88 o 
  -8   1   1         .27        2.89      3.24 o 
  -7   1   1     1333.12     1317.85     26.02 o 
  -6   1   1      563.77      543.17     15.37 o 
  -5   1   1     2439.16     2511.78     44.60 o 
  -4   1   1      266.61      258.01      7.09 o 
  -3   1   1     1421.66     1292.60     13.69 o 
  -2   1   1      695.54      634.56      8.16 o 
  -1   1   1     2369.00     2391.71     22.37 o 
   0   1   1    11662.72    11296.19    406.59 o 
   1   1   1     1203.19     1163.14     12.14 o 
   2   1   1     9078.44     9700.17     39.17 o 
   3   1   1       15.12        7.86      1.48 o 
   4   1   1     1373.30     1251.76     29.95 o 
   5   1   1      220.99      232.95      7.70 o 
   6   1   1     2157.95     2227.04     69.10 o 
   7   1   1      127.67      126.26      8.26 o 
   8   1   1     2375.54     2358.50     92.39 o 
   9   1   1        7.65       10.04      4.24 o 
  -8   2   1      130.58      138.73     10.31 o 
  -7   2   1      305.63      317.51     13.49 o 
  -6   2   1      226.75      231.86     10.67 o 
  -5   2   1     1619.40     1669.92     47.97 o 
  -4   2   1      404.92      419.64      9.20 o 
  -3   2   1     2724.43     2772.50     33.52 o 
  -2   2   1      157.79      168.48      4.63 o 
  -1   2   1     6051.00     6463.65     45.18 o 
   0   2   1      431.86      428.06      7.53 o 
   1   2   1    12189.36    12644.26     92.89 o 
   2   2   1       24.68       22.57      2.04 o 
   3   2   1     8672.36     9111.67     73.05 o 
   4   2   1     1123.07     1077.25     12.80 o 
   5   2   1     2166.89     2104.68     40.87 o 
   6   2   1      112.81      109.08      6.17 o 
   7   2   1     1184.57     1152.73     22.52 o 
   8   2   1      467.89      433.36     22.77 o 
   9   2   1      399.72      395.47     20.46 o 
  -8   3   1      543.84      530.53     18.96 o 
  -7   3   1       14.29       18.12      5.17 o 
  -6   3   1      975.04      961.47     21.73 o 
  -5   3   1      139.77      140.16      6.30 o 
  -4   3   1      996.43      996.80     14.67 o 
  -3   3   1      103.01       80.48      4.18 o 
  -2   3   1      598.85      527.02      9.30 o 
  -1   3   1     1383.89     1429.63     27.83 o 
   0   3   1      336.95      307.36      5.19 o 
   1   3   1     1082.13     1085.75     26.34 o 
   2   3   1      289.65      288.31      5.77 o 
   3   3   1     1692.81     1573.13     16.10 o 
   4   3   1     1405.25     1254.98     25.78 o 
   5   3   1     1122.47     1010.16     25.01 o 
   6   3   1     1124.23     1135.40     38.82 o 
   7   3   1     1022.48     1044.33     43.93 o 
   8   3   1       20.61       26.02      5.14 o 
   9   3   1      571.37      538.30     42.08 o 
  -7   4   1      253.83      252.07     15.80 o 
  -6   4   1      903.74      867.37     21.42 o 
  -5   4   1      541.02      518.24     15.29 o 
  -4   4   1     2843.82     2865.47     46.12 o 
  -3   4   1      755.09      723.39     13.42 o 
  -2   4   1     3408.85     3481.39     47.08 o 
  -1   4   1         .42        5.54      1.84 o 
   0   4   1     5270.84     5512.19     58.20 o 
   1   4   1     1112.16     1081.98     15.77 o 
   2   4   1     3142.22     3063.65     35.12 o 
   3   4   1      261.20      291.57      9.60 o 
   4   4   1     2412.56     2344.24     23.08 o 
   5   4   1      449.49      425.34     10.76 o 
   6   4   1       91.23       93.46      5.18 o 
   7   4   1      135.58      127.86      6.47 o 
   8   4   1      196.03      199.20     11.21 o 
   9   4   1      285.41      252.33     24.05 o 
  -7   5   1     1463.37     1380.90     36.74 o 
  -6   5   1       23.19       25.99      6.72 o 
  -5   5   1     1996.96     1938.11     36.84 o 
  -4   5   1      232.48      212.22      8.61 o 
  -3   5   1     1952.17     1999.73     26.55 o 
  -2   5   1      274.00      271.35      8.03 o 
  -1   5   1     3003.65     3219.11     33.20 o 
   0   5   1     3279.58     3445.73     23.01 o 
   1   5   1     5487.78     5725.83     76.49 o 
   2   5   1     2261.44     2280.13     36.32 o 
   3   5   1     2094.45     2010.49     88.21 o 
   4   5   1     2508.11     2677.44     91.29 o 
   5   5   1     1549.83     1565.23     34.72 o 
   6   5   1     1009.91      954.22     17.31 o 
   7   5   1      399.77      382.60     12.93 o 
   8   5   1     1288.89     1274.56     87.22 o 
   9   5   1       29.37       34.42      7.81 o 
  -6   6   1      686.99      637.54     23.88 o 
  -5   6   1      461.33      456.97     18.67 o 
  -4   6   1     1142.45     1143.16     26.68 o 
  -3   6   1      917.42      894.49     16.55 o 
  -2   6   1      546.68      572.79     15.77 o 
  -1   6   1     2881.41     3045.08     25.51 o 
   0   6   1       56.26       59.16      3.21 o 
   1   6   1     2527.90     2504.13     29.98 o 
   2   6   1       43.38       42.79      5.37 o 
   3   6   1     3266.77     3243.21     39.84 o 
   4   6   1       90.78       91.99      5.23 o 
   5   6   1     2167.98     2180.77     25.48 o 
   6   6   1       58.81       53.82      5.66 o 
   7   6   1      865.39      853.05     25.37 o 
   8   6   1       12.94       13.81      4.37 o 
   9   6   1      895.04      869.09     36.33 o 
  -6   7   1      356.50      367.32     18.97 o 
  -5   7   1       30.78       40.28     13.60 o 
  -4   7   1      899.63      925.56     24.90 o 
  -3   7   1      157.20      152.34      7.52 o 
  -2   7   1     1601.62     1706.22     40.45 o 
  -1   7   1      940.41      971.85     17.30 o 
   0   7   1     2890.62     2856.72     79.16 o 
   1   7   1     1285.62     1363.01     23.97 o 
   2   7   1     1744.72     1797.97     27.55 o 
   3   7   1     1231.31     1270.43     32.86 o 
   4   7   1     2391.23     2312.24     37.86 o 
   5   7   1      969.86      961.10     17.14 o 
   6   7   1      790.96      740.52     34.85 o 
   7   7   1      730.07      718.08     21.43 o 
   8   7   1      102.65      118.05     11.28 o 
   9   7   1      629.05      576.25     24.53 o 
  -5   8   1      325.84      297.44     25.23 o 
  -4   8   1      555.33      517.98     30.70 o 
  -3   8   1      998.84     1019.97     39.85 o 
  -2   8   1     1267.37     1315.61     38.72 o 
  -1   8   1      467.70      444.13     15.58 o 
   0   8   1      641.05      662.09     18.43 o 
   1   8   1        1.45        1.41      3.07 o 
   2   8   1      677.47      670.13     18.26 o 
   3   8   1      179.87      175.52     10.00 o 
   4   8   1     2953.29     2978.17     56.40 o 
   5   8   1        1.36        3.08      3.91 o 
   6   8   1     1105.06     1079.92     27.19 o 
   7   8   1       41.18       38.78      7.57 o 
   8   8   1      395.21      423.06     42.17 o 
   9   8   1       49.85       60.84     10.45 o 
  -5   9   1      602.66      596.85     36.85 o 
  -4   9   1        9.08       12.25      8.16 o 
  -3   9   1     1497.03     1445.73     49.96 o 
  -2   9   1        5.69       10.69      4.38 o 
  -1   9   1     1012.67     1051.14     25.18 o 
   0   9   1        3.36        4.73      3.95 o 
   1   9   1      165.20      154.83     10.22 o 
   2   9   1      329.11      312.17     13.74 o 
   3   9   1     1246.60     1121.69     25.51 o 
   4   9   1      245.53      247.49     12.96 o 
   5   9   1      501.52      509.23     25.99 o 
   6   9   1      286.48      323.19     16.98 o 
   7   9   1       32.37       45.67      8.03 o 
   8   9   1      138.39      152.46     16.85 o 
  -4  10   1      583.16      606.35     36.47 o 
  -3  10   1      687.21      678.68     36.33 o 
  -2  10   1      255.07      269.41     22.20 o 
  -1  10   1     1038.12     1082.23     52.38 o 
   0  10   1      146.48      161.99     11.07 o 
   1  10   1      752.37      759.56     22.45 o 
   2  10   1        3.49        1.99      4.27 o 
   3  10   1     2726.72     2715.82     42.23 o 
   4  10   1      223.61      191.63     12.18 o 
   5  10   1     1480.10     1476.15     32.91 o 
   6  10   1       52.89       55.02     11.74 o 
   7  10   1      357.67      386.07     26.00 o 
   8  10   1         .04       -1.55      5.40 o 
  -3  11   1        1.93       -4.23      6.29 o 
  -2  11   1      996.69      885.74     41.08 o 
  -1  11   1        1.89        1.50      3.82 o 
   0  11   1     1586.83     1539.43     81.60 o 
   1  11   1         .35         .79      4.37 o 
   2  11   1     1118.97     1135.95     32.34 o 
   3  11   1      213.95      184.47     13.63 o 
   4  11   1     1053.38      982.24     27.52 o 
   5  11   1      231.81      218.10     14.12 o 
   6  11   1      423.73      434.77     19.84 o 
   7  11   1      224.88      243.75     15.81 o 
  -2  12   1      531.75      511.49     33.03 o 
  -1  12   1      335.49      318.89     25.40 o 
   0  12   1      728.29      740.96     24.86 o 
   1  12   1      249.56      235.42     20.52 o 
   2  12   1      767.91      781.94     25.61 o 
   3  12   1      169.21      156.42     12.25 o 
   4  12   1      729.72      654.17     23.79 o 
   5  12   1       31.46       29.03      7.67 o 
   6  12   1      985.71      966.79     30.43 o 
   7  12   1       27.52       30.82     10.70 o 
   0  13   1        1.35        6.63      4.62 o 
   1  13   1      440.38      419.45     29.26 o 
   2  13   1       72.68       85.42     11.54 o 
   3  13   1      528.52      527.38     26.65 o 
   4  13   1       59.67       65.12      9.89 o 
   5  13   1      425.45      444.34     21.15 o 
   6  13   1      367.58      359.70     27.03 o 
  -5 -13   2      161.66      126.08     19.37 o 
  -4 -13   2       30.35       34.12      9.77 o 
  -3 -13   2      588.66      606.43     37.48 o 
  -2 -13   2        1.25        5.98      5.50 o 
  -1 -13   2      260.61      249.17     15.50 o 
   0 -13   2       35.23       27.01     11.58 o 
  -6 -12   2      446.58      439.57     21.87 o 
  -5 -12   2      218.44      213.72     21.51 o 
  -4 -12   2      824.88      696.81     36.42 o 
  -3 -12   2     1209.96     1189.71     57.15 o 
  -2 -12   2      590.69      555.76     36.49 o 
  -1 -12   2      636.92      595.37     35.21 o 
   0 -12   2      197.80      167.38     18.89 o 
   1 -12   2      358.66      315.37     25.69 o 
   2 -12   2      173.78      162.80     19.74 o 
  -7 -11   2      175.12      154.90     25.31 o 
  -6 -11   2      814.12      804.66     28.11 o 
  -5 -11   2       31.97       35.20      8.16 o 
  -4 -11   2      504.88      495.07     20.79 o 
  -3 -11   2      199.13      169.90     17.98 o 
  -2 -11   2      434.43      430.57     18.73 o 
  -1 -11   2       81.88       86.97      9.89 o 
   0 -11   2     1087.56     1077.10     64.00 o 
   1 -11   2        3.83        2.08      6.03 o 
   2 -11   2      516.79      479.41     30.82 o 
   3 -11   2      234.94      213.74     21.76 o 
  -7 -10   2      924.48      863.17     42.26 o 
  -6 -10   2      181.08      201.07     14.21 o 
  -5 -10   2      587.22      580.20     24.54 o 
  -4 -10   2      471.25      472.80     19.40 o 
  -3 -10   2      747.54      695.05     22.55 o 
  -2 -10   2     1130.67     1089.06     39.60 o 
  -1 -10   2      228.49      218.39     12.93 o 
   0 -10   2     1946.17     1902.28    113.26 o 
   1 -10   2      779.65      792.28     42.94 o 
   2 -10   2      472.71      440.55     28.25 o 
   3 -10   2       93.65      103.69     16.76 o 
   4 -10   2      820.71      783.10     40.55 o 
  -8  -9   2      265.36      283.59     26.27 o 
  -7  -9   2      692.68      688.28     27.07 o 
  -6  -9   2      234.41      226.59     14.71 o 
  -5  -9   2      257.87      256.70     14.66 o 
  -4  -9   2       25.78       28.19      6.77 o 
  -3  -9   2      490.63      500.89     18.20 o 
  -2  -9   2      211.74      211.12     12.02 o 
  -1  -9   2     3579.01     3655.83    133.15 o 
   0  -9   2         .08        1.76      3.72 o 
   1  -9   2     4446.81     4610.34    170.50 o 
   2  -9   2         .06       -2.10      5.03 o 
   3  -9   2      790.80      761.14     36.10 o 
   4  -9   2      115.89      105.82     17.07 o 
   5  -9   2      903.47      873.78     43.32 o 
  -8  -8   2      500.01      525.48     66.37 o 
  -7  -8   2      215.40      206.80     19.47 o 
  -6  -8   2      871.06      856.94     26.11 o 
  -5  -8   2       62.61       67.29      8.45 o 
  -4  -8   2      768.19      792.66     22.39 o 
  -3  -8   2      132.66      130.81      9.46 o 
  -2  -8   2     1514.01     1484.57     28.07 o 
  -1  -8   2      692.67      653.85     27.11 o 
   0  -8   2      723.01      734.79     27.25 o 
   1  -8   2        2.53        5.02      3.44 o 
   2  -8   2      276.74      290.06     12.13 o 
   3  -8   2        1.61        2.40      5.47 o 
   4  -8   2      132.89      130.51     17.63 o 
   5  -8   2      489.28      471.25     30.47 o 
  -8  -7   2      156.76      178.94     10.42 o 
  -7  -7   2      810.02      780.47     23.29 o 
  -6  -7   2      906.13      916.48     27.87 o 
  -5  -7   2      314.95      310.69     10.70 o 
  -4  -7   2      509.66      503.91     12.10 o 
  -3  -7   2      214.49      201.80      8.47 o 
  -2  -7   2     1529.06     1505.47     26.39 o 
  -1  -7   2       80.57       81.71      6.97 o 
   0  -7   2     3198.96     3301.01    134.84 o 
   1  -7   2      301.36      296.22      8.02 o 
   2  -7   2     1473.93     1486.48     19.41 o 
   3  -7   2      637.24      601.76     17.66 o 
   4  -7   2      955.16      943.90     38.11 o 
   5  -7   2      129.32      138.68     11.57 o 
   6  -7   2      689.88      657.13     24.56 o 
  -9  -6   2      632.18      626.78     52.58 o 
  -8  -6   2       16.62       19.75      4.98 o 
  -7  -6   2     1024.61     1045.16     45.97 o 
  -6  -6   2       20.76       23.34      4.51 o 
  -5  -6   2     1567.64     1595.62     27.54 o 
  -4  -6   2       41.30       35.32      4.09 o 
  -3  -6   2     1724.69     1722.06     40.06 o 
  -2  -6   2      506.57      519.64     11.32 o 
  -1  -6   2     2353.48     2533.72     31.02 o 
   0  -6   2      884.62      890.06     33.03 o 
   1  -6   2      963.51     1006.17     13.97 o 
   2  -6   2      639.21      675.48     16.09 o 
   3  -6   2     2296.87     2292.51     34.09 o 
   4  -6   2      843.24      881.41     19.11 o 
   5  -6   2     1081.88     1032.71     28.94 o 
   6  -6   2      732.05      704.65     20.47 o 
   7  -6   2       60.23       75.47     10.92 o 
  -9  -5   2      255.35      257.72     16.50 o 
  -8  -5   2      472.58      475.48     36.11 o 
  -7  -5   2      651.50      649.03     42.87 o 
  -6  -5   2      621.27      595.20     15.67 o 
  -5  -5   2     3211.48     3207.68     50.35 o 
  -4  -5   2      266.44      234.83      6.69 o 
  -3  -5   2     2890.03     2812.83     60.93 o 
  -2  -5   2      823.34      774.26     11.83 o 
  -1  -5   2    11180.34    12057.70    108.47 o 
   0  -5   2     1317.30     1425.18     14.37 o 
   1  -5   2     7298.38     7993.63     56.07 o 
   2  -5   2         .28        3.81      1.55 o 
   3  -5   2     2300.63     2350.04     33.82 o 
   4  -5   2       73.59       82.03      6.65 o 
   5  -5   2      219.88      220.22     10.48 o 
   6  -5   2        2.04        1.57      3.53 o 
   7  -5   2      357.55      375.27     15.90 o 
  -9  -4   2        6.64       11.16      5.70 o 
  -8  -4   2     1890.49     1940.45    125.45 o 
  -7  -4   2       62.46       70.41      6.90 o 
  -6  -4   2     1754.88     1740.95     55.28 o 
  -5  -4   2       23.07       26.58      2.97 o 
  -4  -4   2     1978.19     1878.68     51.04 o 
  -3  -4   2       90.87       97.21      4.95 o 
  -2  -4   2     3477.38     3478.45     70.60 o 
  -1  -4   2      719.12      708.35      9.81 o 
   0  -4   2     6532.36     6976.77     57.98 o 
   1  -4   2      942.53      936.51     10.34 o 
   2  -4   2     1376.78     1393.90     13.54 o 
   3  -4   2     1898.58     1909.70     23.07 o 
   4  -4   2     2059.18     2112.34     26.97 o 
   5  -4   2     2095.28     2110.16     34.08 o 
   6  -4   2      389.61      346.54     16.80 o 
   7  -4   2     2205.76     2150.21     35.81 o 
   8  -4   2      135.34      159.72     14.22 o 
  -9  -3   2       67.38       77.34     11.04 o 
  -8  -3   2      278.79      295.13     16.90 o 
  -7  -3   2      889.18      920.65     61.94 o 
  -6  -3   2       84.00       78.65      5.01 o 
  -5  -3   2     1010.21      997.79     16.69 o 
  -4  -3   2      849.01      778.87     20.08 o 
  -3  -3   2      140.60       96.19      4.26 o 
  -2  -3   2     1690.99     1604.58     40.25 o 
  -1  -3   2     1994.16     1998.74     35.04 o 
   0  -3   2     6926.99     7521.35     70.83 o 
   1  -3   2       72.12       70.15      2.93 o 
   2  -3   2     2612.83     2819.82     24.05 o 
   3  -3   2         .98        2.96      2.24 o 
   4  -3   2     1585.60     1563.99     22.16 o 
   5  -3   2      139.54      148.80      8.00 o 
   6  -3   2     1215.22     1219.35     23.94 o 
   7  -3   2       30.12       37.72      6.47 o 
   8  -3   2     1248.57     1247.44     30.18 o 
  -9  -2   2      601.66      582.44     47.96 o 
  -8  -2   2        3.91       11.01      5.72 o 
  -7  -2   2      505.60      545.15     20.07 o 
  -6  -2   2       28.53       32.12      3.93 o 
  -5  -2   2     1039.50     1051.74     24.20 o 
  -4  -2   2       18.36       15.81      2.97 o 
  -3  -2   2     1483.44     1394.31     30.84 o 
  -2  -2   2     1219.92     1232.67     29.12 o 
  -1  -2   2     3477.25     3556.56     30.46 o 
   0  -2   2     2138.84     2224.34     15.20 o 
   1  -2   2     1388.25     1390.09      8.68 o 
   2  -2   2     1061.45     1119.66     13.55 o 
   3  -2   2     4284.72     4301.77     33.30 o 
   4  -2   2      778.57      759.98     14.82 o 
   5  -2   2     1065.03     1034.01     19.29 o 
   6  -2   2      896.79      908.18     20.00 o 
   7  -2   2       42.98       50.11      7.98 o 
   8  -2   2      361.93      345.83     15.05 o 
  -8  -1   2      377.82      356.65     24.79 o 
  -7  -1   2       63.46       69.90      5.42 o 
  -6  -1   2     2075.76     2104.97     60.21 o 
  -5  -1   2     2097.66     2066.63     32.16 o 
  -4  -1   2     5599.59     6044.57    109.83 o 
  -3  -1   2     4651.72     4955.87     26.95 o 
  -2  -1   2     1780.36     1758.64     15.63 o 
  -1  -1   2      173.25      155.72      4.31 o 
   0  -1   2     2123.20     2086.09     53.77 o 
   1  -1   2     3050.94     3224.19     64.82 o 
   2  -1   2      848.02      879.80     11.03 o 
   3  -1   2     2723.86     2805.55     30.73 o 
   4  -1   2       41.59       36.49      4.28 o 
   5  -1   2      696.09      678.04     15.12 o 
   6  -1   2       34.23       40.29      5.37 o 
   7  -1   2      671.54      697.77     25.62 o 
   8  -1   2      117.19      124.22     10.04 o 
  -8   0   2      559.62      533.83     23.03 o 
  -7   0   2       26.88       29.70      5.38 o 
  -6   0   2     1349.10     1361.35     33.27 o 
  -5   0   2        4.20        9.49      2.61 o 
  -4   0   2     4843.87     5174.09     31.99 o 
  -3   0   2         .08        2.87      1.53 o 
  -2   0   2     2708.71     2617.21     19.73 o 
  -1   0   2       43.56       57.49      2.12 o 
   0   0   2     3848.09     3764.10     85.13 o 
   1   0   2     5419.93     5926.43    104.13 o 
   2   0   2    22333.89    23679.71    339.49 o 
   3   0   2      363.61      374.66      8.45 o 
   4   0   2     4831.23     5151.36     60.14 o 
   5   0   2      952.80      952.84     22.31 o 
   6   0   2      720.48      707.39     16.71 o 
   7   0   2      295.73      288.37     24.08 o 
   8   0   2      308.97      312.44     13.81 o 
   9   0   2      263.15      254.21     13.54 o 
  -8   1   2       47.29       55.83      7.06 o 
  -7   1   2     1058.45     1043.99     23.44 o 
  -6   1   2      217.26      220.97      8.28 o 
  -5   1   2     3617.00     3697.67     37.42 o 
  -4   1   2     2400.58     2444.43     39.37 o 
  -3   1   2     2085.09     2135.39     18.59 o 
  -2   1   2     2537.32     2501.86     37.00 o 
  -1   1   2     1181.96     1102.50     17.97 o 
   0   1   2     1165.83     1124.70     13.04 o 
   1   1   2     2052.63     1984.49     23.01 o 
   2   1   2    21449.90    22569.99    257.34 o 
   3   1   2     1545.84     1631.75     13.22 o 
   4   1   2     2386.08     2467.69     30.55 o 
   5   1   2         .47        3.48      1.80 o 
   6   1   2     1289.22     1253.09     31.59 o 
   7   1   2       83.29       87.07      7.42 o 
   8   1   2     1516.82     1534.60     66.72 o 
   9   1   2        9.21       10.67      4.42 o 
  -8   2   2      102.67      102.35     11.85 o 
  -7   2   2      366.97      375.54     14.72 o 
  -6   2   2       73.61       87.62      7.61 o 
  -5   2   2      843.14      814.90     14.66 o 
  -4   2   2      244.94      277.20      7.90 o 
  -3   2   2     2494.16     2441.48     39.19 o 
  -2   2   2      121.07      127.79      4.99 o 
  -1   2   2     7139.50     7456.60     37.80 o 
   0   2   2     1159.01     1181.37     25.51 o 
   1   2   2    12747.28    13239.25     50.25 o 
   2   2   2      868.23      969.54     10.03 o 
   3   2   2     6696.69     7140.19     87.09 o 
   4   2   2      359.84      333.57      7.17 o 
   5   2   2     2211.56     2222.72     39.91 o 
   6   2   2      535.94      547.71     11.27 o 
   7   2   2     1021.81      988.15     33.76 o 
   8   2   2      463.64      421.63     15.22 o 
   9   2   2      501.73      515.05     18.96 o 
  -7   3   2       11.51       11.31      5.80 o 
  -6   3   2      704.29      676.37     33.52 o 
  -5   3   2       48.47       58.64      4.79 o 
  -4   3   2     1408.76     1410.22     18.19 o 
  -3   3   2     1537.31     1486.84     21.30 o 
  -2   3   2       69.34       43.37      3.94 o 
  -1   3   2      415.17      384.07      7.60 o 
   0   3   2        3.02        2.84      1.21 o 
   1   3   2      593.07      611.30     10.49 o 
   2   3   2      664.91      647.66     14.04 o 
   3   3   2     3135.54     3087.21     23.31 o 
   4   3   2      126.69      114.73      5.38 o 
   5   3   2     2584.87     2461.97     69.10 o 
   6   3   2      639.40      618.14     14.07 o 
   7   3   2      867.96      874.30     48.33 o 
   8   3   2      130.68      123.50      8.95 o 
   9   3   2      852.82      818.58     49.81 o 
  -7   4   2       11.94       17.36      6.45 o 
  -6   4   2     1126.16     1063.15     29.46 o 
  -5   4   2      363.29      375.77     26.76 o 
  -4   4   2     2550.38     2594.22     29.30 o 
  -3   4   2      777.40      809.44     15.71 o 
  -2   4   2     4633.54     4747.92     33.31 o 
  -1   4   2      236.46      229.11      6.86 o 
   0   4   2     5063.57     5188.90     71.04 o 
   1   4   2       69.77       62.94      2.71 o 
   2   4   2     5451.18     5389.48    116.67 o 
   3   4   2       66.79       57.81      3.87 o 
   4   4   2      920.66      829.33     13.46 o 
   5   4   2      493.13      475.74     11.43 o 
   6   4   2     1026.11     1017.42     32.72 o 
   7   4   2      114.54      110.97      8.53 o 
   8   4   2       25.70       34.38      5.53 o 
   9   4   2      336.08      301.64     28.91 o 
  -7   5   2      580.14      554.82     23.91 o 
  -6   5   2      219.39      213.65     14.14 o 
  -5   5   2     1980.57     1970.39     37.75 o 
  -4   5   2      217.48      208.56      8.82 o 
  -3   5   2     2550.41     2592.75     27.96 o 
  -2   5   2      388.29      337.48      9.31 o 
  -1   5   2      176.18      123.65      5.34 o 
   0   5   2      715.13      648.93     24.48 o 
   1   5   2     3769.76     3923.21     37.18 o 
   2   5   2     2465.10     2317.72     49.69 o 
   3   5   2     2380.68     2325.92    107.06 o 
   4   5   2     2482.52     2418.89     91.97 o 
   5   5   2      318.49      310.90     11.78 o 
   6   5   2     1707.74     1667.60     44.61 o 
   7   5   2      324.50      312.93     11.00 o 
   8   5   2      581.99      585.21     22.58 o 
   9   5   2       28.89       27.59      7.21 o 
  -6   6   2      255.87      263.80     15.92 o 
  -5   6   2      949.79      929.02     26.74 o 
  -4   6   2      668.09      659.83     20.71 o 
  -3   6   2     1668.42     1689.05     23.53 o 
  -2   6   2      741.89      732.39     14.19 o 
  -1   6   2     2161.84     2268.98     22.61 o 
   0   6   2       12.39       22.43      2.62 o 
   1   6   2     6170.96     6497.69     60.83 o 
   2   6   2      248.99      252.38     23.03 o 
   3   6   2     3086.24     3057.80     55.79 o 
   4   6   2      325.62      321.97      9.89 o 
   5   6   2     1399.46     1380.24     20.36 o 
   6   6   2      176.16      163.14     10.08 o 
   7   6   2     1305.61     1244.73     35.92 o 
   8   6   2       83.29       84.40      7.56 o 
   9   6   2      497.46      505.51     21.46 o 
  -6   7   2      455.89      447.74     21.05 o 
  -5   7   2       61.59       62.63      8.64 o 
  -4   7   2      458.30      490.12     18.52 o 
  -3   7   2      330.65      353.46     11.42 o 
  -2   7   2     1981.98     2091.48     25.19 o 
  -1   7   2     1021.33      989.66     16.95 o 
   0   7   2     2758.81     2914.18     24.63 o 
   1   7   2     1147.77     1177.36     22.39 o 
   2   7   2     3662.47     3828.80     60.17 o 
   3   7   2     2162.03     2145.74     68.28 o 
   4   7   2     2703.52     2774.99     36.14 o 
   5   7   2     1260.75     1224.35     22.37 o 
   6   7   2      838.47      818.28     35.49 o 
   7   7   2      971.29      976.52     25.94 o 
   8   7   2      224.82      259.46     25.05 o 
   9   7   2      466.50      438.23     19.91 o 
  -5   8   2      109.43      151.16     20.32 o 
  -4   8   2      272.83      281.95     23.32 o 
  -3   8   2      575.74      584.35     30.65 o 
  -2   8   2     1686.40     1698.32     71.26 o 
  -1   8   2      538.21      526.56     17.19 o 
   0   8   2     1610.32     1606.08     54.53 o 
   1   8   2      124.25      122.00      8.49 o 
   2   8   2       63.03       67.99      7.06 o 
   3   8   2      213.07      188.56     10.19 o 
   4   8   2     1421.62     1359.38     26.77 o 
   5   8   2       36.60       48.68      9.47 o 
   6   8   2     1086.14     1064.82     36.95 o 
   7   8   2       85.54      100.36     14.74 o 
   8   8   2      659.25      712.41     34.69 o 
   9   8   2      121.48      114.80     16.63 o 
  -4   9   2       11.32       11.93      8.92 o 
  -3   9   2     1250.63     1276.13     47.26 o 
  -2   9   2       11.36       13.07      6.51 o 
  -1   9   2     1320.67     1272.97     28.12 o 
   0   9   2      183.47      195.84     11.44 o 
   1   9   2      503.68      497.25     17.12 o 
   2   9   2        4.50        9.99      4.45 o 
   3   9   2      131.45      132.37      9.40 o 
   4   9   2     2072.34     2045.15     44.05 o 
   5   9   2     1097.80     1085.90     26.52 o 
   6   9   2      635.27      648.85     31.39 o 
   7   9   2       23.20       27.88      9.37 o 
   8   9   2      382.78      416.15     27.05 o 
  -4  10   2      201.42      195.28     21.55 o 
  -3  10   2      468.75      455.36     29.95 o 
  -2  10   2      321.17      321.95     24.22 o 
  -1  10   2      938.78      928.31     40.61 o 
   0  10   2       13.99        9.19      4.89 o 
   1  10   2     1121.72     1147.47     27.49 o 
   2  10   2       43.97       44.25      7.08 o 
   3  10   2      981.39     1021.37     25.86 o 
   4  10   2         .03        2.27      4.20 o 
   5  10   2     2366.11     2355.14     40.92 o 
   6  10   2      101.25      103.74     10.52 o 
   7  10   2      665.62      691.23     27.01 o 
   8  10   2        6.78       12.98      5.94 o 
  -3  11   2       42.50       47.82     13.30 o 
  -2  11   2     1418.91     1355.80     50.85 o 
  -1  11   2       64.03       80.09      9.26 o 
   0  11   2     1496.28     1488.25     77.72 o 
   1  11   2      154.05      155.16     11.75 o 
   2  11   2     1564.74     1572.30     38.43 o 
   3  11   2       48.61       45.87      7.93 o 
   4  11   2      759.48      714.51     23.39 o 
   5  11   2      352.61      337.62     16.79 o 
   6  11   2      138.47      148.48     12.07 o 
   7  11   2      245.20      276.69     18.86 o 
  -1  12   2      572.99      546.32     32.74 o 
   0  12   2      722.54      736.74     25.03 o 
   1  12   2      173.77      173.59     21.82 o 
   2  12   2      676.50      689.82     24.02 o 
   3  12   2      171.91      165.30     12.52 o 
   4  12   2      799.20      811.97     33.33 o 
   5  12   2       11.84       11.12      5.50 o 
   6  12   2      833.49      824.41     27.72 o 
   7  12   2       20.64       21.77      6.41 o 
   0  13   2         .78        7.60      4.71 o 
   1  13   2      219.91      218.18     14.57 o 
   2  13   2      214.66      202.96     15.36 o 
   3  13   2      378.27      387.05     23.57 o 
   4  13   2      234.17      246.94     16.01 o 
   5  13   2      441.79      426.84     20.46 o 
   6  13   2      321.89      296.85     23.89 o 
  -4 -13   3        1.95        5.47      5.57 o 
  -3 -13   3      868.08      806.09     30.10 o 
  -2 -13   3       35.00       29.08      9.56 o 
  -1 -13   3      741.31      707.18     31.23 o 
   0 -13   3        1.56       -4.33      6.93 o 
  -6 -12   3      230.25      214.54     23.15 o 
  -5 -12   3       15.07       19.75      7.37 o 
  -4 -12   3      206.51      202.05     16.79 o 
  -3 -12   3      148.47      142.38     17.60 o 
  -2 -12   3      484.79      461.97     33.09 o 
  -1 -12   3      487.72      462.71     39.52 o 
   0 -12   3       74.24       52.97     13.80 o 
   1 -12   3      385.67      295.25     25.15 o 
   2 -12   3        9.26       12.31      9.17 o 
  -7 -11   3       99.37       92.40     17.80 o 
  -6 -11   3      591.47      573.33     32.64 o 
  -5 -11   3       20.62       20.16      7.35 o 
  -4 -11   3      858.07      821.81     33.69 o 
  -3 -11   3      206.31      183.91     17.02 o 
  -2 -11   3      661.35      646.54     46.42 o 
  -1 -11   3      102.03       76.33      9.33 o 
   0 -11   3      469.07      489.22     23.11 o 
   1 -11   3       86.22       66.26     14.05 o 
   2 -11   3      850.66      742.60     38.01 o 
   3 -11   3       93.61      112.40     17.65 o 
  -7 -10   3      541.36      557.97     28.87 o 
  -6 -10   3      583.51      554.60     23.03 o 
  -5 -10   3     1191.82     1124.32     31.22 o 
  -4 -10   3      675.05      649.59     23.04 o 
  -3 -10   3      920.16      909.17     43.80 o 
  -2 -10   3      832.39      812.95     32.02 o 
  -1 -10   3     1424.14     1376.30     61.56 o 
   0 -10   3     2119.88     2113.94     97.83 o 
   1 -10   3      964.64      862.66     37.77 o 
   2 -10   3     1092.28     1001.06     41.96 o 
   3 -10   3      283.56      253.54     22.62 o 
   4 -10   3      369.73      338.95     26.86 o 
  -8  -9   3       84.63      106.68     13.72 o 
  -7  -9   3      505.04      557.81     45.41 o 
  -6  -9   3      232.80      226.93     18.19 o 
  -5  -9   3     1063.16      996.18     28.24 o 
  -4  -9   3      180.66      155.39     11.70 o 
  -3  -9   3      324.93      327.57     15.40 o 
  -2  -9   3       56.64       64.80      8.16 o 
  -1  -9   3      339.80      321.02     21.41 o 
   0  -9   3       18.38       22.89      5.26 o 
   1  -9   3     2322.40     2434.00    105.44 o 
   2  -9   3         .16         .97      5.45 o 
   3  -9   3      832.74      751.34     36.11 o 
   4  -9   3      230.56      227.63     21.46 o 
   5  -9   3      546.22      521.45     33.52 o 
  -8  -8   3      438.39      491.40     52.99 o 
  -7  -8   3       51.20       63.03     16.13 o 
  -6  -8   3      869.90      859.94     41.45 o 
  -5  -8   3      250.93      250.75     19.02 o 
  -4  -8   3      477.82      447.82     17.57 o 
  -3  -8   3      306.18      313.25     14.25 o 
  -2  -8   3      661.98      666.37     19.43 o 
  -1  -8   3      860.67      817.67     20.91 o 
   0  -8   3      620.49      605.12     17.67 o 
   1  -8   3     3091.04     3169.18     68.87 o 
   2  -8   3      277.24      278.81     20.06 o 
   3  -8   3      242.84      233.39     19.35 o 
   4  -8   3       20.92       21.89      9.59 o 
   5  -8   3      420.38      407.60     28.48 o 
  -8  -7   3      219.64      274.60     15.98 o 
  -7  -7   3      134.04      130.72     14.12 o 
  -6  -7   3      379.07      384.72     13.32 o 
  -5  -7   3      238.82      224.82      9.62 o 
  -4  -7   3     1032.70     1069.02     18.54 o 
  -3  -7   3        7.63       11.25      2.73 o 
  -2  -7   3     1325.12     1298.95     25.23 o 
  -1  -7   3       71.70       80.92      4.01 o 
   0  -7   3     2305.98     2404.89     32.34 o 
   1  -7   3         .79        4.02      2.29 o 
   2  -7   3     2727.53     2976.32     61.45 o 
   3  -7   3       10.08       13.37      3.52 o 
   4  -7   3     1036.58      992.24     40.40 o 
   5  -7   3      110.98      120.00     11.97 o 
   6  -7   3      609.46      597.39     19.58 o 
  -8  -6   3         .15        1.24      3.48 o 
  -7  -6   3     1615.72     1659.42     48.67 o 
  -6  -6   3       36.08       41.26      5.56 o 
  -5  -6   3     2296.21     2293.49     34.41 o 
  -4  -6   3      347.23      339.93     11.60 o 
  -3  -6   3     1639.29     1629.34     40.33 o 
  -2  -6   3      160.45      136.19      5.77 o 
  -1  -6   3     1551.06     1593.48     39.79 o 
   0  -6   3      214.19      208.20      6.38 o 
   1  -6   3      664.11      691.71     37.71 o 
   2  -6   3      852.41      868.70     14.47 o 
   3  -6   3       11.87       13.10      3.43 o 
   4  -6   3      357.70      350.09     12.29 o 
   5  -6   3      377.99      384.99     14.02 o 
   6  -6   3      354.29      362.85     18.72 o 
   7  -6   3       31.71       45.52      9.30 o 
  -8  -5   3      106.08      114.70      9.62 o 
  -7  -5   3      924.98      949.61     38.22 o 
  -6  -5   3      506.08      508.70     15.73 o 
  -5  -5   3     1308.37     1259.55     21.34 o 
  -4  -5   3      452.56      449.81     13.78 o 
  -3  -5   3     3336.01     3274.86     80.58 o 
  -2  -5   3         .35        6.15      2.23 o 
  -1  -5   3     4824.93     4960.36     41.92 o 
   0  -5   3      252.79      261.29      6.86 o 
   1  -5   3     8336.89     9329.43     79.85 o 
   2  -5   3       15.89       21.00      2.40 o 
   3  -5   3     4021.98     4186.91     68.08 o 
   4  -5   3      266.86      289.14     10.72 o 
   5  -5   3     1939.56     1893.02     29.32 o 
   6  -5   3        8.27       14.36      4.77 o 
   7  -5   3      249.99      261.65     13.57 o 
  -8  -4   3      621.99      629.57     30.51 o 
  -7  -4   3       21.78       30.92      5.46 o 
  -6  -4   3     3309.24     3335.46    108.44 o 
  -5  -4   3       64.30       65.92      5.78 o 
  -4  -4   3     3251.20     3190.80     45.48 o 
  -3  -4   3      147.95      123.36      5.81 o 
  -2  -4   3     1734.32     1555.16     38.84 o 
  -1  -4   3      708.03      657.89     17.59 o 
   0  -4   3     8833.67     9865.11     65.23 o 
   1  -4   3     1966.17     2135.53     28.88 o 
   2  -4   3     3146.22     3465.05     30.72 o 
   3  -4   3     1541.64     1538.29     20.85 o 
   4  -4   3      745.47      718.10     15.83 o 
   5  -4   3      876.08      870.89     19.25 o 
   6  -4   3     1221.67     1201.33     24.60 o 
   7  -4   3      978.83     1070.78     31.44 o 
   8  -4   3      112.40      116.18     13.27 o 
  -8  -3   3      553.88      592.24     41.22 o 
  -7  -3   3      210.60      228.39     11.29 o 
  -6  -3   3      604.32      645.95     22.97 o 
  -5  -3   3      753.57      726.61     16.34 o 
  -4  -3   3      425.53      390.15      9.57 o 
  -3  -3   3     1774.05     1727.59     14.73 o 
  -2  -3   3     1327.72     1263.86     18.15 o 
  -1  -3   3      275.82      236.56      6.40 o 
   0  -3   3     5607.84     6285.95     81.11 o 
   1  -3   3     1125.99     1142.30     16.19 o 
   2  -3   3     3338.76     3537.25     26.95 o 
   3  -3   3       20.28       17.87      3.21 o 
   4  -3   3     1352.52     1215.83     54.88 o 
   5  -3   3       66.38       76.33      6.51 o 
   6  -3   3     1062.28     1021.62     21.94 o 
   7  -3   3       34.93       39.32      6.24 o 
   8  -3   3      573.76      589.74     20.06 o 
  -8  -2   3       92.56       88.67     14.93 o 
  -7  -2   3      981.89     1040.97     67.34 o 
  -6  -2   3       54.08       56.18      4.38 o 
  -5  -2   3      740.10      747.55     16.53 o 
  -4  -2   3       98.39       99.25      4.48 o 
  -3  -2   3     1096.87      991.18     11.25 o 
  -2  -2   3     1138.12     1160.31     24.21 o 
  -1  -2   3      195.81      167.17      4.99 o 
   0  -2   3     3167.78     3106.86     87.00 o 
   1  -2   3     1173.73     1185.81     21.20 o 
   2  -2   3     5178.29     5466.28     31.84 o 
   3  -2   3     2620.69     2664.33     24.60 o 
   4  -2   3     1341.50     1381.73     19.97 o 
   5  -2   3     1106.14     1109.09     20.30 o 
   6  -2   3     1197.93     1178.34     22.78 o 
   7  -2   3      733.75      732.08     26.11 o 
   8  -2   3      915.11      943.80     48.27 o 
  -8  -1   3      170.47      175.46     13.70 o 
  -7  -1   3      256.18      269.87     16.57 o 
  -6  -1   3      243.84      250.97      8.72 o 
  -5  -1   3      615.35      615.71     12.14 o 
  -4  -1   3     2929.37     2994.45     44.09 o 
  -3  -1   3     5639.42     5842.19     40.50 o 
  -2  -1   3     6084.81     6424.78     40.67 o 
  -1  -1   3     9012.66     9215.99     45.36 o 
   0  -1   3     1750.68     1781.36     13.96 o 
   1  -1   3       32.39       26.96      1.39 o 
   2  -1   3      311.66      275.00      9.43 o 
   3  -1   3     5850.66     6015.82     35.70 o 
   4  -1   3     1066.62     1131.10     17.33 o 
   5  -1   3      532.81      499.37     19.00 o 
   6  -1   3       42.63       47.65      5.72 o 
   7  -1   3      390.13      385.42     16.82 o 
   8  -1   3       53.53       52.23      8.62 o 
   9  -1   3      256.22      270.06     14.19 o 
  -8   0   3      929.97      878.46     49.13 o 
  -7   0   3       43.63       45.82      5.88 o 
  -6   0   3     1767.06     1787.56     46.17 o 
  -5   0   3       52.66       67.92      4.80 o 
  -4   0   3     5895.78     5840.36    292.29 o 
  -3   0   3       54.56       66.36      3.75 o 
  -2   0   3     5589.38     5618.44     50.47 o 
  -1   0   3      686.71      618.05      9.00 o 
   0   0   3      673.71      589.53     11.24 o 
   1   0   3     1081.37     1121.21     15.29 o 
   2   0   3     1432.20     1358.36     10.22 o 
   3   0   3     5959.63     6509.01     49.33 o 
   4   0   3     6086.33     6258.02    198.25 o 
   5   0   3      445.22      409.80     11.53 o 
   6   0   3      188.57      181.81      8.90 o 
   7   0   3      683.23      681.28     18.09 o 
   8   0   3      111.28      120.76     10.61 o 
   9   0   3      479.58      495.84     31.09 o 
  -8   1   3      208.19      205.53     14.96 o 
  -7   1   3     1124.41     1081.49     64.13 o 
  -6   1   3       52.51       49.63      4.93 o 
  -5   1   3     1860.60     1850.68     22.17 o 
  -4   1   3      812.11      808.59     18.68 o 
  -3   1   3     5773.90     6031.56     89.00 o 
  -2   1   3     3206.59     3064.76     63.63 o 
  -1   1   3      211.11      161.42      5.08 o 
   0   1   3     6466.53     6385.62     38.75 o 
   1   1   3      304.26      291.97      6.67 o 
   2   1   3     6276.54     6510.13     68.32 o 
   3   1   3        8.78       15.04      1.90 o 
   4   1   3    12826.15    14002.23    115.76 o 
   5   1   3       73.39       84.85      5.36 o 
   6   1   3     1865.26     1854.15     26.22 o 
   7   1   3       13.20       15.55      4.18 o 
   8   1   3     1213.91     1158.54     49.07 o 
   9   1   3        1.37        1.07      3.25 o 
  -8   2   3       57.23       62.25      9.89 o 
  -7   2   3      487.19      514.30     21.96 o 
  -6   2   3        7.65       10.80      5.02 o 
  -5   2   3      715.10      748.74     16.83 o 
  -4   2   3      255.37      259.03      9.21 o 
  -3   2   3     2271.17     2182.00     37.68 o 
  -2   2   3      327.15      337.15      9.80 o 
  -1   2   3     5507.74     5668.20     33.45 o 
   0   2   3      849.05      843.69      9.73 o 
   1   2   3    13818.27    14404.08    175.29 o 
   2   2   3      341.21      341.57      5.81 o 
   3   2   3    12516.60    13440.99    186.74 o 
   4   2   3      648.09      660.05     14.65 o 
   5   2   3     2576.95     2602.03     54.95 o 
   6   2   3      157.69      144.15      5.93 o 
   7   2   3     1132.50     1075.46     21.94 o 
   8   2   3      124.73      125.00      8.74 o 
   9   2   3      379.14      404.45     25.44 o 
  -7   3   3       35.74       39.56      8.21 o 
  -6   3   3      522.42      536.74     32.99 o 
  -5   3   3      165.41      170.47      8.49 o 
  -4   3   3     1780.49     1795.19     24.41 o 
  -3   3   3      954.29      955.28     19.35 o 
  -2   3   3     4287.68     4489.85     41.44 o 
  -1   3   3     3525.42     3793.82     26.34 o 
   0   3   3       10.55        7.63      1.62 o 
   1   3   3      655.05      607.30      8.14 o 
   2   3   3      290.18      273.94      6.40 o 
   3   3   3     1029.32      960.94     22.32 o 
   4   3   3        4.86       20.98     15.90 o 
   5   3   3     1659.43     1552.50     26.30 o 
   6   3   3       97.16       99.33      5.11 o 
   7   3   3     1459.44     1374.26     24.00 o 
   8   3   3       18.63       24.55      5.84 o 
   9   3   3      547.73      553.44     23.02 o 
  -7   4   3       28.08       39.43      8.49 o 
  -6   4   3      717.91      725.72     24.85 o 
  -5   4   3       68.42       79.56      7.10 o 
  -4   4   3     1697.12     1707.97     24.62 o 
  -3   4   3      332.35      343.07     10.26 o 
  -2   4   3     2881.11     2892.35     26.78 o 
  -1   4   3      958.58     1087.53     14.57 o 
   1   4   3       16.09       24.69      2.32 o 
   2   4   3     2722.70     2717.26     30.72 o 
   3   4   3       15.80       12.41      2.08 o 
   4   4   3     2834.14     2723.49     57.21 o 
   5   4   3     1330.74     1262.87     38.95 o 
   6   4   3      837.29      822.74     25.45 o 
   7   4   3      634.00      585.06     23.88 o 
   8   4   3      696.22      654.44     63.59 o 
   9   4   3      248.03      222.30     11.68 o 
  -6   5   3       51.15       51.18      8.60 o 
  -5   5   3     1420.59     1416.20     32.61 o 
  -4   5   3      396.26      369.48     12.05 o 
  -3   5   3     1363.97     1295.82     47.74 o 
  -2   5   3     1588.04     1445.06     65.41 o 
  -1   5   3      998.04      938.89     14.95 o 
   0   5   3     2370.27     2383.42     21.33 o 
   1   5   3      252.02      357.56      8.38 o 
   2   5   3     4026.91     4115.67     38.75 o 
   3   5   3     1953.66     1883.31     57.02 o 
   4   5   3     2860.81     2839.52     95.19 o 
   5   5   3      625.68      564.54     15.01 o 
   6   5   3     1349.96     1286.86     38.32 o 
   7   5   3      152.64      153.57      8.12 o 
   8   5   3      370.16      358.88     26.42 o 
   9   5   3      112.75       84.78     10.66 o 
  -6   6   3       13.68       26.41      7.00 o 
  -5   6   3     1617.75     1621.80     35.98 o 
  -4   6   3      190.97      194.99      9.23 o 
  -3   6   3     1716.17     1764.56     24.92 o 
  -2   6   3      365.33      352.50     10.38 o 
  -1   6   3     4070.06     4393.20     36.63 o 
   0   6   3      610.35      614.55     11.27 o 
   1   6   3     5380.15     5738.70     32.45 o 
   2   6   3       21.13       22.38      2.27 o 
   3   6   3     4970.48     5205.86     72.86 o 
   4   6   3      204.52      212.97      7.04 o 
   5   6   3     1759.03     1825.46     70.56 o 
   6   6   3      427.80      402.77     19.26 o 
   7   6   3      290.25      289.37     10.78 o 
   8   6   3      235.90      229.02     10.69 o 
   9   6   3      363.26      375.08     34.76 o 
  -5   7   3      283.20      271.34     16.60 o 
  -4   7   3     1071.48     1037.78     27.30 o 
  -3   7   3      489.94      480.44     13.69 o 
  -2   7   3     1175.80     1231.35     20.02 o 
  -1   7   3      792.25      792.56     14.69 o 
   0   7   3     2335.69     2384.27     48.01 o 
   1   7   3     1789.78     1754.85     59.76 o 
   2   7   3     1454.67     1470.84     45.06 o 
   3   7   3      566.35      543.85     10.26 o 
   4   7   3      787.94      738.57     17.53 o 
   5   7   3     1984.86     1823.50     68.79 o 
   6   7   3      749.71      727.54     55.30 o 
   7   7   3      947.86      965.97     35.82 o 
   8   7   3      218.97      208.69     18.86 o 
   9   7   3      862.02      823.57     26.65 o 
  -5   8   3      206.37      195.43     21.10 o 
  -4   8   3      166.44      181.08     18.85 o 
  -3   8   3      218.24      208.26     12.24 o 
  -2   8   3      711.97      719.42     21.31 o 
  -1   8   3      725.41      695.04     41.42 o 
   0   8   3     2247.87     2277.22     46.26 o 
   1   8   3         .04        3.25      3.35 o 
   2   8   3     1567.98     1617.20     28.03 o 
   3   8   3       95.25       98.85      7.64 o 
   4   8   3      653.71      629.78     18.13 o 
   5   8   3      798.26      791.94     21.20 o 
   6   8   3     2288.99     2392.91     38.85 o 
   7   8   3       54.68       64.92      8.44 o 
   8   8   3      653.42      730.91     24.04 o 
   9   8   3      126.00      129.25     14.92 o 
  -4   9   3       42.96       63.68     13.98 o 
  -3   9   3      265.20      246.49     21.71 o 
  -2   9   3      351.43      345.05     25.15 o 
  -1   9   3     1272.51     1301.43     65.50 o 
   0   9   3      300.22      328.99     14.58 o 
   1   9   3      772.33      747.43     20.84 o 
   2   9   3      373.80      380.90     14.96 o 
   3   9   3      342.39      336.65     14.07 o 
   4   9   3      145.19      144.10     10.02 o 
   5   9   3      603.57      593.08     28.14 o 
   6   9   3     1441.30     1461.02     31.65 o 
   7   9   3      577.04      614.38     21.70 o 
   8   9   3      373.37      413.93     21.96 o 
  -3  10   3      329.32      316.92     25.46 o 
  -2  10   3      170.25      177.48     15.65 o 
  -1  10   3     1359.47     1283.86     65.85 o 
   0  10   3      138.74      144.33     10.82 o 
   1  10   3     1474.38     1441.69     30.84 o 
   2  10   3       67.32       58.27      7.85 o 
   3  10   3      583.67      586.92     30.05 o 
   4  10   3        6.59        3.89      4.33 o 
   5  10   3     1058.80     1067.00     27.29 o 
   6  10   3       34.97       38.01      7.24 o 
   7  10   3      695.81      731.57     25.01 o 
   8  10   3       35.66       46.39      7.92 o 
  -2  11   3      749.24      724.74     37.43 o 
  -1  11   3       90.17      113.04     14.56 o 
   0  11   3     1328.85     1291.77     31.62 o 
   1  11   3       95.90      116.82     11.15 o 
   2  11   3     1059.79     1019.86     27.40 o 
   3  11   3      129.57      139.27     11.13 o 
   4  11   3      662.92      670.42     26.95 o 
   5  11   3      280.17      269.86     14.93 o 
   6  11   3      348.47      363.67     17.66 o 
   7  11   3      521.12      526.23     21.64 o 
  -1  12   3      166.00      169.57     18.77 o 
   0  12   3     1184.90     1220.78     32.34 o 
   1  12   3      140.24      163.43     12.49 o 
   2  12   3     1050.77     1077.56     29.78 o 
   3  12   3        4.54        3.09      5.08 o 
   4  12   3      686.33      683.69     23.91 o 
   5  12   3       22.68       28.18      7.01 o 
   6  12   3      727.16      739.34     25.74 o 
   7  12   3       23.57       24.27     10.42 o 
   0  13   3       18.22       27.90      7.27 o 
   1  13   3      880.95      861.53     43.85 o 
   2  13   3       78.38       74.52      9.82 o 
   3  13   3      312.24      284.53     16.51 o 
   4  13   3      451.44      442.44     20.27 o 
   5  13   3      579.50      557.77     23.87 o 
   6  13   3      342.48      330.36     23.89 o 
  -3 -13   4      337.14      310.79     36.20 o 
  -2 -13   4       41.28       50.23      9.14 o 
  -1 -13   4      884.44      782.77     41.65 o 
  -5 -12   4      109.30       94.43     12.24 o 
  -4 -12   4      104.82       97.13     11.73 o 
  -3 -12   4      229.09      232.38     22.35 o 
  -2 -12   4       28.44       39.61      8.19 o 
  -1 -12   4      715.05      705.63     25.90 o 
   0 -12   4      130.29      122.61     18.41 o 
   1 -12   4      449.24      389.71     28.51 o 
  -6 -11   4      612.03      566.78     32.83 o 
  -5 -11   4        9.83        3.67      5.85 o 
  -4 -11   4      883.88      812.13     62.52 o 
  -3 -11   4        9.33        8.00      5.85 o 
  -2 -11   4     1015.44      817.42     38.22 o 
  -1 -11   4      130.83      133.69     14.82 o 
   0 -11   4      528.97      507.07     19.66 o 
   1 -11   4      210.09      198.62     20.23 o 
   2 -11   4      422.19      347.35     26.62 o 
   3 -11   4       67.95       65.68     14.36 o 
  -7 -10   4      291.80      299.84     18.42 o 
  -6 -10   4      160.35      171.35     15.40 o 
  -5 -10   4      770.79      730.83     51.33 o 
  -4 -10   4      907.12      876.24     27.19 o 
  -3 -10   4      634.69      603.56     42.19 o 
  -2 -10   4      939.41      927.29     76.36 o 
  -1 -10   4      419.15      382.97     24.96 o 
   0 -10   4      680.33      698.82     21.87 o 
   1 -10   4      266.07      252.18     21.45 o 
   2 -10   4     2108.46     1965.00     59.24 o 
   3 -10   4      497.46      442.64     29.40 o 
   4 -10   4      475.42      474.67     31.69 o 
  -7  -9   4      475.04      529.43     29.37 o 
  -6  -9   4         .12        4.10      4.80 o 
  -5  -9   4     1413.81     1287.43     72.70 o 
  -4  -9   4       31.30       28.49      7.07 o 
  -3  -9   4      870.68      847.83     32.25 o 
  -2  -9   4       10.12       12.45      5.38 o 
  -1  -9   4     1011.67     1058.85     76.41 o 
   0  -9   4       26.47       29.82      5.83 o 
   1  -9   4      911.30      921.52     30.72 o 
   2  -9   4      549.26      473.21     27.70 o 
   3  -9   4     1956.03     1820.91     56.09 o 
   4  -9   4       25.74       29.18     10.40 o 
   5  -9   4      270.36      258.13     23.94 o 
  -8  -8   4      349.23      385.79     38.42 o 
  -7  -8   4       10.22       15.98      6.67 o 
  -6  -8   4      885.86      894.16     88.24 o 
  -5  -8   4      441.82      411.25     56.69 o 
  -4  -8   4     1445.39     1345.37     58.54 o 
  -3  -8   4      445.23      449.65     17.22 o 
  -2  -8   4      479.99      485.97     43.49 o 
  -1  -8   4      789.16      801.11     25.12 o 
   0  -8   4      741.01      763.37     49.67 o 
   1  -8   4     1131.87     1081.06     24.07 o 
   2  -8   4      324.76      291.93     20.69 o 
   3  -8   4     1895.60     1800.01     52.56 o 
   4  -8   4      132.15      135.19     11.97 o 
   5  -8   4      236.76      234.38     15.45 o 
  -8  -7   4      213.38      262.41     42.76 o 
  -7  -7   4      264.37      258.87     17.53 o 
  -6  -7   4      256.60      276.58     11.88 o 
  -5  -7   4       50.53       44.03      5.51 o 
  -4  -7   4      299.39      299.31     10.53 o 
  -3  -7   4       23.01       27.30      3.85 o 
  -2  -7   4      392.68      413.98     10.42 o 
  -1  -7   4       41.78       43.75      3.61 o 
   0  -7   4     1931.50     1998.30     42.63 o 
   1  -7   4       76.92       90.00      6.14 o 
   2  -7   4     1613.70     1686.21     31.77 o 
   3  -7   4      215.89      205.86      9.23 o 
   4  -7   4      973.56     1009.36     33.21 o 
   5  -7   4      113.86      121.45      8.83 o 
   6  -7   4      679.51      684.57     26.43 o 
  -8  -6   4       46.95       52.14      6.75 o 
  -7  -6   4      425.00      426.81     17.48 o 
  -6  -6   4      105.82      116.19      8.05 o 
  -5  -6   4     1918.84     1936.81     27.89 o 
  -4  -6   4     1138.25     1073.82     24.35 o 
  -3  -6   4     1929.56     1984.82     26.60 o 
  -2  -6   4     1348.90     1347.27     24.98 o 
  -1  -6   4      561.76      499.71     24.71 o 
   0  -6   4      723.88      764.31     12.80 o 
   1  -6   4     1089.05     1111.24     47.52 o 
   2  -6   4      505.29      521.17     11.61 o 
   3  -6   4      201.29      187.29      8.47 o 
   4  -6   4      778.25      774.84     18.12 o 
   5  -6   4         .75         .66      3.29 o 
   6  -6   4      414.02      411.02     17.53 o 
   7  -6   4       81.63      100.87     17.01 o 
  -8  -5   4       96.91      104.63      9.18 o 
  -7  -5   4      671.55      674.05     36.05 o 
  -6  -5   4      424.34      407.34     16.30 o 
  -5  -5   4     2519.23     2527.18     31.47 o 
  -4  -5   4      366.31      373.60     13.39 o 
  -3  -5   4     3539.07     3519.34     82.52 o 
  -2  -5   4      777.03      804.25     14.12 o 
  -1  -5   4     2177.43     2148.96     27.22 o 
   0  -5   4       59.44       59.00      3.43 o 
   1  -5   4     6214.54     6974.45     82.25 o 
   2  -5   4        2.90        7.49      1.83 o 
   3  -5   4     3087.83     3139.70     31.92 o 
   4  -5   4      345.34      312.19     11.21 o 
   5  -5   4     1327.88     1360.38     25.00 o 
   6  -5   4      158.42      172.27     10.16 o 
   7  -5   4      606.17      605.07     19.67 o 
  -8  -4   4      236.79      271.62     15.17 o 
  -7  -4   4       33.09       38.50      6.07 o 
  -6  -4   4     2501.97     2501.65     80.37 o 
  -5  -4   4       21.03       19.65      4.17 o 
  -4  -4   4     3214.33     3332.33     33.01 o 
  -3  -4   4      556.17      529.87     12.74 o 
  -2  -4   4     1350.85     1330.08     19.23 o 
  -1  -4   4       45.83       34.75      1.82 o 
   0  -4   4      275.91      207.76      5.20 o 
   1  -4   4     2462.30     2539.53     34.05 o 
   2  -4   4     2982.39     3196.14     27.92 o 
   3  -4   4     2028.91     2061.97     29.44 o 
   4  -4   4      601.76      574.47     14.35 o 
   5  -4   4     1616.77     1609.85     30.07 o 
   6  -4   4      249.97      233.03     11.32 o 
   7  -4   4      697.13      708.40     20.65 o 
   8  -4   4      263.98      256.48     23.34 o 
  -8  -3   4       48.31       65.58      8.59 o 
  -7  -3   4       28.47       27.88      5.45 o 
  -6  -3   4     1365.31     1387.52     45.46 o 
  -5  -3   4      398.43      392.07     12.42 o 
  -4  -3   4     1311.62     1325.81     20.45 o 
  -3  -3   4       48.62       49.83      4.55 o 
  -2  -3   4     2669.64     2617.72     24.17 o 
  -1  -3   4      551.32      561.73     10.22 o 
   0  -3   4     9596.88    10112.34    113.98 o 
   1  -3   4        2.08        3.08      1.29 o 
   2  -3   4     9525.19    10791.67     51.09 o 
   3  -3   4       24.67       44.95      4.33 o 
   4  -3   4     2674.72     2682.92     29.44 o 
   5  -3   4       44.94       49.28      5.54 o 
   6  -3   4      826.52      831.05     19.91 o 
   7  -3   4       50.75       69.04      7.64 o 
   8  -3   4      748.57      744.18     49.61 o 
  -8  -2   4       28.36       29.61      7.49 o 
  -7  -2   4      460.45      495.33     37.91 o 
  -6  -2   4       16.78       28.25      5.05 o 
  -5  -2   4     1337.28     1357.13     34.19 o 
  -4  -2   4       23.07       20.47      3.72 o 
  -3  -2   4     1274.02     1217.61     17.77 o 
  -2  -2   4      278.51      253.60      7.42 o 
  -1  -2   4     1672.63     1579.97     20.47 o 
   0  -2   4      497.12      472.12     15.97 o 
   1  -2   4     2291.47     2334.31     58.38 o 
   2  -2   4      441.87      407.43      8.61 o 
   3  -2   4     1277.90     1258.77     17.12 o 
   4  -2   4     2258.96     2342.28     26.22 o 
   5  -2   4     1492.55     1530.90     23.61 o 
   6  -2   4      774.40      779.97     18.70 o 
   7  -2   4      275.80      271.21     12.32 o 
   8  -2   4      987.56     1012.67     25.14 o 
  -8  -1   4      414.21      396.25     20.44 o 
  -7  -1   4      545.39      599.56     49.92 o 
  -6  -1   4      306.27      307.80     16.61 o 
  -5  -1   4      593.91      563.67     16.01 o 
  -4  -1   4      766.15      770.05     15.64 o 
  -3  -1   4     3178.19     3273.75     29.31 o 
  -2  -1   4     3413.98     3644.43     37.47 o 
  -1  -1   4     3717.98     3840.26     74.61 o 
   0  -1   4      802.89      785.16     10.12 o 
   1  -1   4     1955.35     1993.33     21.95 o 
   2  -1   4       11.63       22.11      2.32 o 
   3  -1   4       58.91       32.77      3.32 o 
   4  -1   4      412.78      428.04     10.85 o 
   5  -1   4     1983.46     1989.28     25.94 o 
   6  -1   4       25.53       36.16      5.22 o 
   7  -1   4      242.88      250.01     11.65 o 
   8  -1   4      175.45      171.98     10.47 o 
   9  -1   4      266.04      270.65     16.75 o 
  -8   0   4      796.94      735.62     65.88 o 
  -7   0   4        1.87        5.37      4.78 o 
  -6   0   4     1011.60     1041.75     43.95 o 
  -5   0   4       66.23       61.30      5.97 o 
  -4   0   4     2127.82     2052.68     44.36 o 
  -3   0   4      704.92      727.61     13.92 o 
  -2   0   4     8248.16     8581.50     76.73 o 
  -1   0   4      515.84      434.29     14.99 o 
   0   0   4     1811.68     1639.28     35.14 o 
   1   0   4     2149.74     2115.22     33.38 o 
   2   0   4     1819.52     1793.29     29.91 o 
   3   0   4     1526.23     1497.89     47.57 o 
   4   0   4     3220.49     3286.35     28.71 o 
   5   0   4     4438.50     4674.20     94.60 o 
   6   0   4     1708.53     1668.01     25.59 o 
   7   0   4      595.14      614.88     20.70 o 
   8   0   4       22.30       24.84      5.46 o 
   9   0   4      361.29      369.33     36.33 o 
  -8   1   4      353.43      349.35     25.24 o 
  -7   1   4      576.19      557.40     22.90 o 
  -6   1   4      612.54      582.93     19.25 o 
  -5   1   4     1347.70     1302.05     32.37 o 
  -4   1   4      880.70      817.72     16.44 o 
  -3   1   4     1927.54     1939.38     30.11 o 
  -2   1   4     5975.21     6308.58    126.64 o 
  -1   1   4     3151.38     3149.29     33.06 o 
   0   1   4     4494.94     4432.77     36.74 o 
   1   1   4      152.75      134.73      5.43 o 
   2   1   4     4203.95     4314.70     73.48 o 
   3   1   4       91.41       85.36      3.48 o 
   4   1   4     5130.44     5317.60    189.86 o 
   5   1   4      114.07      125.15      4.66 o 
   6   1   4     2558.13     2604.73     55.32 o 
   7   1   4        1.04        1.49      2.77 o 
   8   1   4      678.73      679.11     28.05 o 
   9   1   4        9.50       14.59      5.61 o 
  -7   2   4      648.72      628.18     24.61 o 
  -6   2   4        1.52        1.29      2.90 o 
  -5   2   4     1021.20     1018.44     32.62 o 
  -4   2   4        3.82        6.88      2.95 o 
  -3   2   4     2830.30     2776.10     88.03 o 
  -2   2   4      789.40      773.97     20.74 o 
  -1   2   4     6371.73     6601.06     39.14 o 
   0   2   4      823.49      748.62     12.80 o 
   1   2   4    10071.76    10413.56     73.92 o 
   2   2   4      869.26      891.77     19.02 o 
   3   2   4     7784.10     8135.51    144.32 o 
   4   2   4      669.38      709.96     21.83 o 
   5   2   4     3039.17     3087.02    128.24 o 
   6   2   4     1045.09     1014.75     37.60 o 
   7   2   4      250.46      230.54     10.80 o 
   8   2   4      389.09      363.91     13.91 o 
   9   2   4      238.00      243.07     17.84 o 
  -7   3   4      236.90      248.03     16.09 o 
  -6   3   4      223.46      237.82     14.60 o 
  -5   3   4      218.02      230.96     10.17 o 
  -4   3   4     1209.76     1172.87     20.54 o 
  -3   3   4      444.63      384.60     10.92 o 
  -2   3   4     1695.16     1644.91     20.20 o 
  -1   3   4     2244.37     2178.22     29.38 o 
   0   3   4     1714.61     1684.09     38.93 o 
   1   3   4     1445.43     1272.62     30.46 o 
   2   3   4       23.92       37.28      3.08 o 
   3   3   4     1770.71     1755.93     21.66 o 
   4   3   4       80.74       80.06      4.33 o 
   5   3   4     1851.32     1862.43     70.31 o 
   6   3   4       56.26       65.13      4.43 o 
   7   3   4     2259.25     2148.15     79.28 o 
   8   3   4       23.70       22.53      4.58 o 
   9   3   4     1240.23     1178.67    157.58 o 
  -7   4   4      281.13      280.12     17.43 o 
  -6   4   4      363.33      375.16     18.47 o 
  -5   4   4        5.22        7.62      4.17 o 
  -4   4   4     1579.71     1582.88     24.62 o 
  -3   4   4      138.57      137.56      7.13 o 
  -2   4   4     2834.94     2822.19     39.69 o 
  -1   4   4       12.82       15.80      3.09 o 
   0   4   4     2887.07     2634.51    102.72 o 
   1   4   4         .50        1.68      1.44 o 
   2   4   4      322.05      263.53      6.16 o 
   3   4   4      844.22      858.35     16.48 o 
   4   4   4     2397.27     2376.95     69.38 o 
   5   4   4      559.26      525.42     12.76 o 
   6   4   4      937.44      861.45     30.50 o 
   7   4   4     1036.08      934.63     34.30 o 
   8   4   4      354.46      358.28     15.08 o 
   9   4   4      106.84      101.98     18.47 o 
  -6   5   4       31.78       36.12      7.74 o 
  -5   5   4       55.32       65.18      8.89 o 
  -4   5   4      395.64      403.22     13.02 o 
  -3   5   4     1724.14     1749.82     24.73 o 
  -2   5   4     1351.88     1304.72     19.56 o 
  -1   5   4      602.23      592.47     16.41 o 
   0   5   4     2040.49     1950.16     20.33 o 
   1   5   4       22.83       21.64      2.70 o 
   2   5   4     2100.94     2060.72     40.43 o 
   3   5   4      219.39      221.98      6.49 o 
   4   5   4     3690.83     3796.88     77.21 o 
   5   5   4      849.82      845.95     18.64 o 
   6   5   4     1907.65     1883.82     67.17 o 
   7   5   4       11.63       16.03      3.24 o 
   8   5   4      633.66      621.69     17.19 o 
   9   5   4        3.70        6.56      3.55 o 
  -6   6   4      123.60      134.78     12.73 o 
  -5   6   4     1076.05     1032.89     29.35 o 
  -4   6   4       40.22       38.62      5.32 o 
  -3   6   4     3659.34     3776.38     38.05 o 
  -2   6   4       27.77       37.74      4.51 o 
  -1   6   4     3667.49     3779.31     81.22 o 
   0   6   4      115.86      105.87      5.31 o 
   1   6   4     3423.58     3435.60     73.06 o 
   2   6   4       22.16       27.01      2.85 o 
   3   6   4     3472.59     3460.49     50.71 o 
   4   6   4       59.53       63.86      4.17 o 
   5   6   4     1131.58     1172.75     29.23 o 
   6   6   4      309.12      323.38     14.60 o 
   7   6   4      273.87      278.06     17.77 o 
   8   6   4      324.68      297.60     11.88 o 
   9   6   4      135.72      144.58      9.33 o 
  -5   7   4       72.41       84.70     10.13 o 
  -4   7   4     1133.50     1098.66     28.66 o 
  -3   7   4      292.93      314.30     11.54 o 
  -2   7   4     1620.60     1608.46     23.76 o 
  -1   7   4     1082.53     1077.48     29.31 o 
   0   7   4     1715.77     1752.94     31.42 o 
   1   7   4     1234.65     1241.02     22.27 o 
   2   7   4     1534.81     1500.89     20.62 o 
   3   7   4     2237.74     2235.36     40.20 o 
   4   7   4      512.40      497.71     16.60 o 
   5   7   4     1597.65     1645.76     53.63 o 
   6   7   4       51.29       57.02      5.44 o 
   7   7   4     1836.48     1848.58     52.41 o 
   8   7   4       72.63       84.63      8.45 o 
   9   7   4      728.70      750.40     36.44 o 
  -5   8   4      170.27      170.66     19.78 o 
  -4   8   4      322.51      328.55     25.18 o 
  -3   8   4       65.49       80.42      8.91 o 
  -2   8   4      157.17      193.01     11.68 o 
  -1   8   4       10.04        9.49      4.38 o 
   0   8   4     1302.80     1291.31     26.58 o 
   1   8   4       37.48       30.50      5.53 o 
   2   8   4     2234.29     2238.63     52.62 o 
   3   8   4      192.48      180.82      9.82 o 
   4   8   4      992.68     1009.46     22.54 o 
   5   8   4      495.01      516.17     16.98 o 
   6   8   4     1361.00     1385.86     28.92 o 
   7   8   4      265.80      274.45     13.92 o 
   8   8   4     1558.89     1707.92     51.24 o 
  -4   9   4      159.26      150.32     18.50 o 
  -3   9   4      332.51      340.43     25.17 o 
  -2   9   4      439.32      453.77     19.58 o 
  -1   9   4      864.50      849.22     38.85 o 
   0   9   4     1558.43     1478.33     30.32 o 
   1   9   4     1292.05     1255.16     27.12 o 
   2   9   4     1056.07     1085.61     24.81 o 
   3   9   4      896.08      882.96     38.39 o 
   4   9   4      258.79      257.59     12.61 o 
   5   9   4      124.37      120.53      9.47 o 
   6   9   4      827.41      834.52     23.59 o 
   7   9   4      414.81      446.24     17.91 o 
   8   9   4      529.27      573.69     31.44 o 
  -3  10   4      407.79      444.36     29.92 o 
  -2  10   4      244.29      254.75     17.08 o 
  -1  10   4      663.47      634.97     39.10 o 
   0  10   4      289.25      283.15     31.99 o 
   1  10   4      974.40      936.54     25.14 o 
   2  10   4       29.15       32.27      6.54 o 
   3  10   4      833.41      823.04     44.10 o 
   4  10   4       10.12       11.42      5.07 o 
   5  10   4      175.43      183.13     11.80 o 
   6  10   4      157.34      160.39     11.10 o 
   7  10   4      948.43     1024.22     42.13 o 
   8  10   4      121.98      108.95     15.95 o 
  -2  11   4      655.28      682.68     36.36 o 
  -1  11   4      117.10      125.53     11.49 o 
   0  11   4      574.44      562.26     21.30 o 
   1  11   4      330.81      326.22     16.25 o 
   2  11   4      312.49      321.10     15.94 o 
   3  11   4      370.37      366.53     16.72 o 
   4  11   4      294.17      297.59     15.28 o 
   5  11   4      288.33      299.84     15.24 o 
   6  11   4      140.10      156.70     18.38 o 
   7  11   4      549.82      596.85     34.36 o 
  -1  12   4       54.82       64.27      8.88 o 
   0  12   4     1087.37     1055.50     66.21 o 
   1  12   4       58.31       58.06      8.95 o 
   2  12   4     2011.33     2045.28     40.97 o 
   3  12   4        1.49        2.79      4.27 o 
   4  12   4     1499.34     1523.49     35.14 o 
   5  12   4       15.00       15.83      5.28 o 
   6  12   4      767.34      778.59     39.36 o 
   7  12   4         .84       12.12      8.05 o 
   1  13   4      996.25     1026.37     30.90 o 
   2  13   4       58.02       65.13      9.37 o 
   3  13   4      476.07      452.70     20.34 o 
   4  13   4       95.89       93.60     10.62 o 
   5  13   4      250.34      216.45     22.13 o 
  -2 -13   5        5.17       11.43     11.30 o 
  -5 -12   5       72.61       68.17     16.25 o 
  -4 -12   5       77.83       71.33     17.19 o 
  -3 -12   5      168.71      153.22     43.44 o 
  -2 -12   5       80.91       87.06     16.16 o 
  -1 -12   5      521.72      519.30     36.54 o 
   0 -12   5        6.97        9.57      7.91 o 
   1 -12   5      655.95      603.05     35.98 o 
  -6 -11   5      741.46      704.51     40.39 o 
  -5 -11   5       11.90       15.37      6.74 o 
  -4 -11   5      718.66      665.10     55.69 o 
  -3 -11   5       16.94       18.60      6.91 o 
  -2 -11   5      532.13      516.61     47.36 o 
  -1 -11   5       50.21       32.93     11.09 o 
   0 -11   5      661.98      601.74     34.04 o 
   1 -11   5      191.34      194.26     20.26 o 
   2 -11   5      188.15      166.92     18.94 o 
  -6 -10   5      109.48      119.57     21.97 o 
  -5 -10   5      204.91      230.28     15.61 o 
  -4 -10   5      831.48      770.90     52.93 o 
  -3 -10   5      670.34      597.67     32.49 o 
  -2 -10   5     1061.31     1018.18     80.37 o 
  -1 -10   5      265.33      266.47     14.79 o 
   0 -10   5     1232.97     1264.06     58.90 o 
   1 -10   5      148.05      143.05     17.12 o 
   2 -10   5      833.05      792.48     38.36 o 
   3 -10   5       53.78       61.27     13.42 o 
   4 -10   5     1162.33     1103.60     48.57 o 
  -7  -9   5      611.49      619.73     62.13 o 
  -6  -9   5       78.16       68.15      9.70 o 
  -5  -9   5     1403.86     1362.34     73.62 o 
  -4  -9   5       33.81       24.80      6.85 o 
  -3  -9   5     2275.16     2172.71     81.20 o 
  -2  -9   5        1.24       -1.50      3.47 o 
  -1  -9   5      552.77      566.62     45.97 o 
   0  -9   5       12.53       12.12      4.99 o 
   1  -9   5      895.00      883.45     36.96 o 
   2  -9   5      327.17      335.83     23.83 o 
   3  -9   5      842.27      793.56     37.54 o 
   4  -9   5      532.37      522.25     32.00 o 
  -7  -8   5      102.58      120.12     16.97 o 
  -6  -8   5      361.34      371.79     18.78 o 
  -5  -8   5       57.38       66.53      9.38 o 
  -4  -8   5      835.11      786.32     41.36 o 
  -3  -8   5      640.75      562.57     28.75 o 
  -2  -8   5      902.20      902.73     23.75 o 
  -1  -8   5      690.63      700.12     28.71 o 
   0  -8   5      330.36      364.65     14.57 o 
   1  -8   5     1503.41     1540.65     45.69 o 
   2  -8   5      157.31      164.81     16.11 o 
   3  -8   5     1824.23     1814.93     37.29 o 
   4  -8   5      115.62      121.76     11.49 o 
   5  -8   5      979.94      972.55     30.86 o 
  -8  -7   5      399.19      457.18     41.46 o 
  -7  -7   5       72.76       74.80      7.84 o 
  -6  -7   5      339.16      369.95     13.96 o 
  -5  -7   5       38.57       41.34      5.53 o 
  -4  -7   5      598.02      586.63     15.21 o 
  -3  -7   5      171.15      178.01     10.26 o 
  -2  -7   5      520.08      511.22     12.48 o 
  -1  -7   5      181.24      180.82      7.40 o 
   0  -7   5      754.10      772.32     14.24 o 
   1  -7   5      150.03      159.69      5.93 o 
   2  -7   5     1935.99     2002.18     42.56 o 
   3  -7   5      286.00      293.97     11.10 o 
   4  -7   5     1071.22     1048.14     32.65 o 
   5  -7   5      153.40      151.26      9.44 o 
   6  -7   5      436.24      472.23     17.23 o 
  -8  -6   5       98.71      120.18      9.94 o 
  -7  -6   5      210.23      233.55     12.05 o 
  -6  -6   5      187.32      187.91     13.85 o 
  -5  -6   5     1225.79     1207.74     46.80 o 
  -4  -6   5      330.02      313.27     25.45 o 
  -3  -6   5     2779.15     2792.85     30.60 o 
  -2  -6   5     2093.08     2108.91     28.99 o 
  -1  -6   5     1940.80     2025.30     22.84 o 
   0  -6   5      815.52      843.14     27.89 o 
   1  -6   5      407.71      360.40     13.04 o 
   2  -6   5      743.86      780.84     12.32 o 
   3  -6   5      226.16      230.06      9.51 o 
   4  -6   5      367.99      407.80     13.45 o 
   5  -6   5        5.65        5.35      3.75 o 
   6  -6   5      508.47      510.75     17.39 o 
  -8  -5   5      257.51      261.83     26.44 o 
  -7  -5   5      354.07      385.38     15.55 o 
  -6  -5   5        1.97        2.11      3.46 o 
  -5  -5   5     1966.43     1997.18     51.23 o 
  -4  -5   5      529.40      520.70     16.51 o 
  -3  -5   5     2561.34     2565.47     28.56 o 
  -2  -5   5        2.13        7.60      2.78 o 
  -1  -5   5     1168.87      995.31     56.87 o 
   0  -5   5      125.06      156.40      5.16 o 
   1  -5   5      836.52      811.63     11.90 o 
   2  -5   5       65.32       63.84      3.70 o 
   3  -5   5     3461.48     3616.00     36.51 o 
   4  -5   5      377.56      389.70     13.30 o 
   5  -5   5     1062.72     1046.32     22.19 o 
   6  -5   5      595.06      564.61     17.72 o 
   7  -5   5      680.66      673.70     20.85 o 
  -8  -4   5      706.42      751.42     62.87 o 
  -7  -4   5       69.24       58.95      7.31 o 
  -6  -4   5      584.76      584.07     30.56 o 
  -5  -4   5      316.51      313.03     11.70 o 
  -4  -4   5     4979.35     5073.51     43.00 o 
  -3  -4   5      615.77      596.46     26.73 o 
  -2  -4   5     2453.94     2429.81     25.45 o 
  -1  -4   5     2613.55     2473.77     25.22 o 
   0  -4   5      204.50      195.00      5.47 o 
   1  -4   5     2164.02     2293.43     24.23 o 
   2  -4   5      602.43      580.03     18.60 o 
   3  -4   5     3864.17     4018.81     66.26 o 
   4  -4   5      815.83      799.99     17.06 o 
   5  -4   5     1583.49     1561.73     32.09 o 
   6  -4   5      114.20      118.19      8.76 o 
   7  -4   5      739.80      762.84     21.50 o 
  -8  -3   5      172.74      206.01     14.54 o 
  -7  -3   5      103.13      119.44     11.22 o 
  -6  -3   5      410.33      414.36     14.38 o 
  -5  -3   5       67.33       73.03      6.60 o 
  -4  -3   5     2479.44     2461.14     31.81 o 
  -3  -3   5      152.98      141.60      7.10 o 
  -2  -3   5     3306.10     2952.70    280.49 o 
  -1  -3   5        6.56       10.85      1.44 o 
   0  -3   5     4806.23     4722.81    127.06 o 
   1  -3   5      839.41      901.49     23.03 o 
   2  -3   5    10911.54    12201.68    158.82 o 
   3  -3   5       50.08       59.86      4.72 o 
   4  -3   5     4195.79     4506.99     38.96 o 
   5  -3   5      140.77      159.47      8.36 o 
   6  -3   5      812.21      793.76     19.64 o 
   7  -3   5       71.13       84.34      8.51 o 
   8  -3   5      408.17      430.43     17.06 o 
  -8  -2   5       11.43        8.10      5.56 o 
  -7  -2   5     1023.22     1020.13     62.76 o 
  -6  -2   5       26.31       29.31      5.36 o 
  -5  -2   5     1550.72     1604.84     25.66 o 
  -4  -2   5      201.42      196.47      8.59 o 
  -3  -2   5     2546.54     2412.51     26.39 o 
  -2  -2   5      694.80      687.72     12.92 o 
  -1  -2   5     1836.10     1609.42     21.18 o 
   0  -2   5      490.00      424.98     11.54 o 
   1  -2   5      464.85      413.31      9.48 o 
   2  -2   5      838.82      817.46     20.04 o 
   3  -2   5      223.38      215.01      7.44 o 
   4  -2   5      875.34      856.97     18.58 o 
   5  -2   5       83.85       82.76      6.31 o 
   6  -2   5     1371.62     1359.38     24.72 o 
   7  -2   5      327.60      322.92     13.42 o 
   8  -2   5      925.52      953.84     40.52 o 
  -8  -1   5      298.42      288.81     18.15 o 
  -7  -1   5      609.44      659.22     34.49 o 
  -6  -1   5      250.58      281.07     12.05 o 
  -5  -1   5      484.21      499.51     14.57 o 
  -4  -1   5      383.74      359.21     11.34 o 
  -3  -1   5      179.35      130.55      6.56 o 
  -2  -1   5     1451.97     1446.79     18.52 o 
  -1  -1   5     4460.49     4544.85     43.07 o 
   0  -1   5     1566.32     1634.00     35.47 o 
   1  -1   5     1446.91     1417.19     27.94 o 
   2  -1   5        1.19        6.25      1.76 o 
   3  -1   5     1987.57     1951.32     26.51 o 
   4  -1   5     1019.52     1052.46     16.95 o 
   5  -1   5     1756.16     1743.44     24.45 o 
   6  -1   5      253.32      234.78     10.23 o 
   7  -1   5     1011.27      993.99     24.35 o 
   8  -1   5       45.04       55.37      7.21 o 
  -8   0   5      642.03      601.93     43.16 o 
  -7   0   5       10.64       10.76      3.97 o 
  -6   0   5     1210.36     1233.39     39.91 o 
  -5   0   5       46.29       47.57      5.73 o 
  -4   0   5      947.91      903.44     17.84 o 
  -3   0   5      438.11      424.18     11.29 o 
  -2   0   5     2540.60     2524.83     55.68 o 
  -1   0   5     5557.30     5608.49     81.95 o 
   0   0   5     1594.64     1531.41     42.73 o 
   1   0   5     2134.71     2076.36     37.36 o 
   2   0   5     1007.66      847.39     15.54 o 
   3   0   5      743.58      628.70      8.32 o 
   4   0   5      866.90      823.33     14.39 o 
   5   0   5     2078.02     2065.13     25.69 o 
   6   0   5     2279.96     2306.34     53.62 o 
   7   0   5      686.56      707.05     18.50 o 
   8   0   5      198.96      193.17     10.87 o 
   9   0   5      287.82      316.28     21.43 o 
  -7   1   5      322.97      312.89     17.72 o 
  -6   1   5     1069.55     1049.65     44.65 o 
  -5   1   5      598.97      612.90     16.31 o 
  -4   1   5     1226.17     1169.61     20.53 o 
  -3   1   5     2000.87     1921.52     87.62 o 
  -2   1   5     5117.84     5257.58     54.43 o 
  -1   1   5     4776.78     4896.28     84.12 o 
   0   1   5    12586.15    12883.63     72.57 o 
   1   1   5     1148.40     1098.46     16.76 o 
   2   1   5     5143.55     5429.00     37.72 o 
   3   1   5      243.16      263.13     11.19 o 
   4   1   5     1886.18     1872.21     33.56 o 
   5   1   5      328.12      332.45     11.18 o 
   6   1   5     2196.80     2234.46     63.89 o 
   7   1   5       41.41       42.42      5.63 o 
   8   1   5      300.66      306.81     13.17 o 
   9   1   5      137.22      130.71      9.88 o 
  -7   2   5      627.87      617.43     24.87 o 
  -6   2   5       28.94       37.54      5.67 o 
  -5   2   5     1667.76     1668.09     50.34 o 
  -4   2   5      175.30      167.22      8.31 o 
  -3   2   5     1926.75     1824.61     24.56 o 
  -2   2   5      148.03      138.87      6.41 o 
  -1   2   5     4073.78     4115.27     63.61 o 
   0   2   5      892.96      818.41     11.36 o 
   1   2   5     3786.11     3808.43     44.81 o 
   2   2   5      157.60      133.86      6.15 o 
   3   2   5     4643.60     4771.46     50.41 o 
   4   2   5      711.56      705.85     17.01 o 
   5   2   5     2565.20     2664.16     71.76 o 
   6   2   5     1683.86     1651.15     54.94 o 
   7   2   5      885.57      839.13     33.50 o 
   8   2   5     1047.54     1027.74     54.78 o 
   9   2   5      180.01      176.40     10.61 o 
  -7   3   5      211.93      204.42     15.14 o 
  -6   3   5     1093.50     1063.02     30.53 o 
  -5   3   5      314.53      300.42     11.94 o 
  -4   3   5      331.94      324.80     11.49 o 
  -3   3   5      306.81      300.85     10.15 o 
  -2   3   5     1986.09     1855.56     28.85 o 
  -1   3   5     1721.70     1763.57     20.02 o 
   0   3   5      707.10      643.89     10.76 o 
   1   3   5     6217.07     6153.52    127.18 o 
   2   3   5      418.16      487.67     15.77 o 
   3   3   5     2613.22     2599.14     35.57 o 
   4   3   5      192.82      189.08      6.09 o 
   5   3   5     2488.32     2439.23    124.43 o 
   6   3   5       30.69       34.46      3.42 o 
   7   3   5     1412.68     1281.00     41.57 o 
   8   3   5       72.37       67.87      6.92 o 
   9   3   5     1214.86     1188.82     40.13 o 
  -6   4   5      498.45      519.67     22.04 o 
  -5   4   5       25.23       32.79      5.29 o 
  -4   4   5      160.02      171.73      8.86 o 
  -3   4   5      246.74      255.83      9.79 o 
  -2   4   5     2124.06     2146.76     28.16 o 
  -1   4   5       18.19       17.75      3.14 o 
   0   4   5     4902.53     5095.82     62.67 o 
   1   4   5      316.31      282.43      6.92 o 
   2   4   5     1803.28     1730.62     16.09 o 
   3   4   5       79.86       80.97      3.95 o 
   4   4   5     3139.82     3312.96     45.92 o 
   5   4   5      702.20      658.44     21.09 o 
   6   4   5     1643.59     1602.28     77.10 o 
   7   4   5      704.26      647.03     16.29 o 
   8   4   5      194.62      184.55     12.73 o 
   9   4   5      708.54      695.95     24.94 o 
  -6   5   5      158.16      156.21     12.88 o 
  -5   5   5      439.92      430.82     19.09 o 
  -4   5   5      283.25      267.44     11.12 o 
  -3   5   5      181.73      202.05      9.15 o 
  -2   5   5     1524.23     1490.10     21.87 o 
  -1   5   5     2024.40     2099.21     26.72 o 
   0   5   5     3767.36     3780.97     48.16 o 
   1   5   5       88.13       84.84      4.44 o 
   2   5   5      646.52      570.13     14.45 o 
   3   5   5      205.52      219.91      6.49 o 
   4   5   5      990.35      969.57     18.01 o 
   5   5   5      161.64      167.99      6.87 o 
   6   5   5     1326.03     1299.64     52.91 o 
   7   5   5       19.39       20.37      3.24 o 
   8   5   5      617.43      575.47     25.40 o 
   9   5   5       39.61       36.56      7.18 o 
  -6   6   5      161.95      164.39     13.64 o 
  -5   6   5      965.08     1007.05     29.64 o 
  -4   6   5       40.90       47.86      5.86 o 
  -3   6   5     2458.60     2468.52     37.37 o 
  -2   6   5        8.21       16.59      3.84 o 
  -1   6   5     3619.45     3525.31    114.31 o 
   0   6   5         .93        1.86      2.00 o 
   1   6   5     3008.92     2919.24     42.50 o 
   2   6   5       17.45       22.53      2.79 o 
   3   6   5     1301.67     1293.12     16.33 o 
   4   6   5      300.43      307.22      8.49 o 
   5   6   5     2019.01     2071.79     53.96 o 
   6   6   5     1116.81     1163.62     40.05 o 
   7   6   5      287.79      319.40     27.24 o 
   8   6   5      638.10      580.62     20.63 o 
   9   6   5       26.27       35.81      7.03 o 
  -5   7   5       68.49       78.72     10.09 o 
  -4   7   5      657.63      675.19     23.09 o 
  -3   7   5      571.99      582.49     16.07 o 
  -2   7   5      615.95      638.60     15.67 o 
  -1   7   5      646.56      672.17     14.98 o 
   0   7   5      743.35      748.80     14.64 o 
   1   7   5     3042.81     3071.04     37.30 o 
   2   7   5      551.21      530.25     10.71 o 
   3   7   5     2008.45     2047.13     26.30 o 
   4   7   5      610.61      581.05     11.98 o 
   5   7   5     1492.84     1520.23     40.57 o 
   6   7   5      135.59      138.08      7.08 o 
   7   7   5     1627.08     1696.66    128.22 o 
   8   7   5       98.21       93.95      8.78 o 
   9   7   5      779.88      757.95     35.03 o 
  -4   8   5      977.39      906.20     41.68 o 
  -3   8   5       31.86       37.80      7.13 o 
  -2   8   5      799.73      799.58     23.59 o 
  -1   8   5         .76       -1.78      3.58 o 
   0   8   5     1404.66     1413.60     61.57 o 
   1   8   5       16.93       12.11      4.38 o 
   2   8   5     2628.11     2637.22     74.94 o 
   3   8   5      125.56      115.73      7.95 o 
   4   8   5     2261.92     2312.86     33.74 o 
   5   8   5      206.01      208.75     11.27 o 
   6   8   5      292.02      323.06     13.73 o 
   7   8   5     1032.99     1155.71     40.71 o 
   8   8   5      748.94      881.39     36.37 o 
  -4   9   5      202.09      209.56     21.27 o 
  -3   9   5      424.04      420.13     27.77 o 
  -2   9   5      197.04      229.29     13.69 o 
  -1   9   5      321.86      341.87     15.89 o 
   0   9   5      729.99      728.94     35.42 o 
   1   9   5     1538.79     1479.10     29.64 o 
   2   9   5     1544.62     1554.24     29.60 o 
   3   9   5      482.73      470.15     16.41 o 
   4   9   5      758.00      755.54     20.66 o 
   5   9   5      500.98      500.18     17.19 o 
   6   9   5      228.17      257.45     21.16 o 
   7   9   5       14.74       30.82      9.64 o 
   8   9   5     1475.48     1596.79     51.54 o 
  -3  10   5      581.59      599.70     34.66 o 
  -2  10   5       67.08       86.37      9.98 o 
  -1  10   5      331.99      351.34     20.64 o 
   0  10   5       12.35       13.05      6.29 o 
   1  10   5      860.39      826.60     23.79 o 
   2  10   5        5.58        5.06      4.57 o 
   3  10   5      454.84      500.07     20.49 o 
   4  10   5      103.26       99.37      8.59 o 
   5  10   5      503.09      516.82     29.07 o 
   6  10   5       96.76      113.57     15.95 o 
   7  10   5      201.99      233.15     21.05 o 
   8  10   5      284.76      306.15     23.76 o 
  -2  11   5      628.95      587.37     33.95 o 
  -1  11   5      142.82      172.95     18.08 o 
   0  11   5      513.24      511.30     29.96 o 
   1  11   5      412.24      400.71     17.88 o 
   2  11   5      670.61      653.51     22.09 o 
   3  11   5      675.14      670.99     25.37 o 
   4  11   5       60.23       71.68      8.74 o 
   5  11   5      397.90      394.38     26.80 o 
   6  11   5      159.43      169.45     18.89 o 
   7  11   5      364.53      419.56     28.86 o 
  -1  12   5       19.66       20.84      6.39 o 
   0  12   5      562.21      592.27     23.04 o 
   1  12   5        5.54        7.84      5.23 o 
   2  12   5     1527.60     1546.68     43.63 o 
   3  12   5        3.13        7.17      4.52 o 
   4  12   5     1239.30     1226.37     47.37 o 
   5  12   5       28.03       26.88     11.02 o 
   6  12   5      918.60      988.58     44.44 o 
   1  13   5      790.74      810.60     39.82 o 
   2  13   5      326.94      326.73     17.47 o 
   3  13   5      893.21      894.35     42.17 o 
   4  13   5      206.13      212.51     21.87 o 
  -4 -12   6       50.95       54.72      9.69 o 
  -3 -12   6      100.81       91.12     21.88 o 
  -2 -12   6        3.18       -1.26      4.54 o 
  -1 -12   6      347.82      308.57     25.97 o 
   0 -12   6         .25        4.02      7.13 o 
  -5 -11   6       21.88       26.62      7.86 o 
  -4 -11   6      720.98      731.40     52.73 o 
  -3 -11   6       55.48       54.27      9.11 o 
  -2 -11   6      863.93      823.48     72.46 o 
  -1 -11   6       35.64       39.29      7.59 o 
   0 -11   6      431.98      409.84     28.87 o 
   1 -11   6       81.25       61.50     14.22 o 
   2 -11   6      338.37      344.94     27.17 o 
  -6 -10   6      277.49      280.93     19.72 o 
  -5 -10   6      277.37      268.42     16.87 o 
  -4 -10   6      386.20      422.12     34.65 o 
  -3 -10   6      230.44      219.58     16.76 o 
  -2 -10   6     1022.66      998.07    105.68 o 
  -1 -10   6      356.72      352.36     29.65 o 
   0 -10   6      665.89      629.45     33.37 o 
   1 -10   6       13.39       17.70      9.94 o 
   2 -10   6      695.87      660.82     35.39 o 
   3 -10   6       57.02       66.30     14.56 o 
  -6  -9   6       49.25       52.33      9.13 o 
  -5  -9   6      632.66      659.31     29.06 o 
  -4  -9   6         .15        1.60      4.93 o 
  -3  -9   6     1398.66     1369.64     56.41 o 
  -2  -9   6      178.35      156.52     11.58 o 
  -1  -9   6     1108.36     1089.66     57.40 o 
   0  -9   6      127.55      137.18     16.10 o 
   1  -9   6      531.98      528.03     29.32 o 
   2  -9   6      257.33      256.62     21.44 o 
   3  -9   6      673.71      704.17     35.95 o 
   4  -9   6     1015.49      964.56     43.59 o 
  -7  -8   6      281.58      308.52     33.67 o 
  -6  -8   6      276.64      283.08     16.77 o 
  -5  -8   6      450.25      445.63     19.92 o 
  -4  -8   6      248.87      268.08     14.96 o 
  -3  -8   6     1158.69     1066.62     52.74 o 
  -2  -8   6      614.48      584.85     19.94 o 
  -1  -8   6     1455.69     1461.03     85.53 o 
   0  -8   6      528.44      528.51     21.42 o 
   1  -8   6     1489.19     1538.42     46.61 o 
   2  -8   6      304.23      318.12     15.00 o 
   3  -8   6     1270.58     1234.36     30.95 o 
   4  -8   6       19.85       25.04      6.90 o 
   5  -8   6     1082.17     1034.85     31.99 o 
  -7  -7   6       24.76       25.96      5.55 o 
  -6  -7   6      591.84      613.81     18.34 o 
  -5  -7   6       40.34       45.47      6.02 o 
  -4  -7   6      722.30      691.07     24.15 o 
  -3  -7   6       28.31       31.09      4.61 o 
  -2  -7   6      956.59      962.18     18.11 o 
  -1  -7   6       61.90       74.61      5.38 o 
   0  -7   6      680.72      729.90     16.96 o 
   1  -7   6      150.81      160.15      6.23 o 
   2  -7   6      755.05      767.48     16.66 o 
   3  -7   6      252.52      258.41     10.59 o 
   4  -7   6      783.73      801.06     20.04 o 
   5  -7   6      628.22      662.66     19.20 o 
   6  -7   6      330.75      335.78     14.69 o 
  -7  -6   6      390.49      397.08     15.79 o 
  -6  -6   6      221.66      236.01     14.03 o 
  -5  -6   6      202.44      202.79     10.21 o 
  -4  -6   6      412.35      398.18     13.30 o 
  -3  -6   6     1194.48     1187.09     20.85 o 
  -2  -6   6      611.24      626.47     14.44 o 
  -1  -6   6      814.36      854.55     15.89 o 
   0  -6   6     1330.77     1356.27     16.13 o 
   1  -6   6      126.01      123.58      5.23 o 
   2  -6   6      744.32      764.32     18.42 o 
   3  -6   6       61.97       62.68      6.01 o 
   4  -6   6      773.96      790.44     22.13 o 
   5  -6   6        4.57        4.94      3.62 o 
   6  -6   6      491.46      522.19     17.75 o 
  -7  -5   6      544.63      581.97     31.59 o 
  -6  -5   6      290.31      269.15     12.35 o 
  -5  -5   6      546.68      570.77     16.28 o 
  -4  -5   6         .18         .14      2.81 o 
  -3  -5   6     3183.41     3245.65     33.90 o 
  -2  -5   6        3.53        3.70      2.77 o 
  -1  -5   6     2951.68     3029.93     75.76 o 
   0  -5   6      383.94      409.47      8.47 o 
   1  -5   6      856.61      784.64     11.93 o 
   2  -5   6      155.81      164.62      7.65 o 
   3  -5   6     1892.20     1865.99     31.70 o 
   4  -5   6      257.29      251.83     10.45 o 
   5  -5   6     1440.80     1493.87     26.84 o 
   6  -5   6      444.85      457.53     16.14 o 
   7  -5   6      236.87      229.87     12.49 o 
  -8  -4   6      507.85      510.03     47.20 o 
  -7  -4   6       77.76       87.34      8.49 o 
  -6  -4   6      311.12      307.50     13.13 o 
  -5  -4   6       65.43       62.86      7.82 o 
  -4  -4   6     1237.30     1241.55     23.05 o 
  -3  -4   6     1281.80     1186.42     24.25 o 
  -2  -4   6     4610.65     4761.79     50.26 o 
  -1  -4   6     1952.09     2001.28     31.39 o 
   0  -4   6     1252.29     1309.40     14.26 o 
   1  -4   6      832.42      785.48     11.31 o 
   2  -4   6      177.41      171.41      5.39 o 
   3  -4   6     2036.18     2075.14     31.42 o 
   4  -4   6      616.05      583.47     14.84 o 
   5  -4   6     1915.99     1959.97     29.53 o 
   6  -4   6       32.78       34.77      5.89 o 
   7  -4   6      695.62      710.40     20.87 o 
  -8  -3   6      320.40      344.61     38.10 o 
  -7  -3   6      188.46      188.57     18.46 o 
  -6  -3   6      596.67      579.52     18.72 o 
  -5  -3   6        6.41        8.02      3.73 o 
  -4  -3   6     3377.88     3483.07     36.58 o 
  -3  -3   6       65.56       64.41      5.64 o 
  -2  -3   6     4983.86     5020.35     47.14 o 
  -1  -3   6       34.88       31.34      2.23 o 
   0  -3   6     4432.25     4343.80    112.64 o 
   1  -3   6         .58        1.13      1.99 o 
   2  -3   6     3243.85     3377.73     65.75 o 
   3  -3   6       33.90       42.77      4.30 o 
   4  -3   6     5023.58     5296.35     55.16 o 
   5  -3   6      302.05      285.23     11.06 o 
   6  -3   6     1238.55     1273.20     32.07 o 
   7  -3   6      247.30      273.35     12.86 o 
   8  -3   6      262.60      275.30     13.76 o 
  -8  -2   6         .68        5.07      3.85 o 
  -7  -2   6      564.95      574.66     40.25 o 
  -6  -2   6         .53        2.39      3.58 o 
  -5  -2   6     1053.18     1029.89     23.50 o 
  -4  -2   6       45.14       49.15      5.39 o 
  -3  -2   6     2627.97     2677.29     31.56 o 
  -2  -2   6       58.70       43.72      2.75 o 
  -1  -2   6     2169.41     2122.73     22.58 o 
   0  -2   6     1405.25     1343.00     27.49 o 
   1  -2   6     1188.29     1138.28     23.93 o 
   2  -2   6     1111.06     1185.55     20.44 o 
   3  -2   6      479.72      450.12     11.47 o 
   4  -2   6     1577.25     1600.72     22.22 o 
   5  -2   6       38.47       38.60      4.94 o 
   6  -2   6     1941.03     1946.87     38.75 o 
   7  -2   6       98.37       89.36      8.22 o 
   8  -2   6      789.30      814.58     22.78 o 
  -7  -1   6      478.83      520.86     30.78 o 
  -6  -1   6      167.56      173.91     10.13 o 
  -5  -1   6      977.54      999.09     21.19 o 
  -4  -1   6       24.59       26.07      4.35 o 
  -3  -1   6      475.48      420.84     11.74 o 
  -2  -1   6       77.89       83.48      5.38 o 
  -1  -1   6      696.04      620.63     19.17 o 
   0  -1   6       86.74       72.30      4.04 o 
   1  -1   6     3042.39     3054.25     55.99 o 
   2  -1   6        2.12        6.54      1.52 o 
   3  -1   6     1811.57     1731.69     82.69 o 
   4  -1   6       38.37       41.66      4.21 o 
   5  -1   6      569.42      542.28     13.78 o 
   6  -1   6     1066.57     1018.79     20.87 o 
   7  -1   6     1432.80     1405.80     35.48 o 
   8  -1   6       21.79       36.15      6.13 o 
  -7   0   6       38.06       37.69      6.29 o 
  -6   0   6      680.92      715.66     33.63 o 
  -5   0   6       40.02       40.92      5.60 o 
  -4   0   6     1335.34     1321.25     22.57 o 
  -3   0   6      226.43      191.91      8.23 o 
  -2   0   6     1481.33     1405.68     34.58 o 
  -1   0   6     4145.88     4430.45     34.53 o 
   0   0   6     4746.19     5067.86     83.69 o 
   1   0   6     5379.40     5523.53     47.88 o 
   2   0   6      685.26      613.18     17.63 o 
   3   0   6     2113.09     2116.24     21.60 o 
   4   0   6      978.50      862.02     41.81 o 
   5   0   6      642.27      568.13     13.58 o 
   6   0   6      126.12      130.98      7.63 o 
   7   0   6     2024.89     1968.94     55.13 o 
   8   0   6      490.96      454.26     16.28 o 
   9   0   6      185.95      208.69     15.57 o 
  -7   1   6      239.03      247.38     16.13 o 
  -6   1   6      612.41      626.65     23.82 o 
  -5   1   6      208.60      194.14      9.94 o 
  -4   1   6     2531.82     2403.39     39.42 o 
  -3   1   6      781.00      768.99     45.48 o 
  -2   1   6     2443.11     2335.08     49.56 o 
  -1   1   6     1687.60     1734.64     24.09 o 
   0   1   6     5167.89     5329.83     62.94 o 
   1   1   6     3927.74     4228.82     37.10 o 
   2   1   6     2836.26     2913.13     29.27 o 
   3   1   6      131.36      123.93      5.38 o 
   4   1   6     1458.07     1385.19     44.25 o 
   5   1   6        1.20        5.33      2.21 o 
   6   1   6      907.64      884.18     25.16 o 
   7   1   6      477.35      432.25     15.94 o 
   8   1   6      743.46      710.07     26.89 o 
   9   1   6       97.30      135.13     13.52 o 
  -7   2   6      805.18      793.59     30.90 o 
  -6   2   6       13.30       15.64      4.73 o 
  -5   2   6     1626.56     1595.84     30.13 o 
  -4   2   6      169.42      164.29      8.66 o 
  -3   2   6     2653.37     2684.09     40.30 o 
  -2   2   6      367.30      331.35     12.00 o 
  -1   2   6     2246.69     2120.13    138.19 o 
   0   2   6     1734.96     1827.52     36.87 o 
   1   2   6     2620.51     2490.44     28.76 o 
   2   2   6     3048.87     3152.69     31.33 o 
   3   2   6      475.89      422.76     11.47 o 
   4   2   6     1623.00     1664.07     35.74 o 
   5   2   6     1489.62     1487.10     34.34 o 
   6   2   6     1618.30     1573.65     42.59 o 
   7   2   6      516.67      523.12     15.17 o 
   8   2   6     1150.52     1108.35     48.16 o 
   9   2   6      109.84      128.10     12.67 o 
  -6   3   6      742.89      694.62     25.39 o 
  -5   3   6      425.32      421.66     14.57 o 
  -4   3   6      678.12      657.21     16.79 o 
  -3   3   6      525.62      514.68     13.78 o 
  -2   3   6      174.93      165.22      7.38 o 
  -1   3   6      682.11      635.44     12.70 o 
   0   3   6     1225.14     1216.25     15.79 o 
   1   3   6     6163.46     6335.24    126.25 o 
   2   3   6      303.26      319.60     10.50 o 
   3   3   6     6290.09     6632.68     48.67 o 
   4   3   6      202.54      210.21      6.18 o 
   5   3   6     3730.44     3859.34     91.90 o 
   6   3   6        5.93        4.13      2.64 o 
   7   3   6     1948.27     1820.51     60.98 o 
   8   3   6       73.48       70.40     14.56 o 
   9   3   6      885.66      905.95     29.39 o 
  -6   4   6      873.52      850.42     28.63 o 
  -5   4   6       19.98       24.97      5.07 o 
  -4   4   6      234.30      234.77     10.52 o 
  -3   4   6      280.34      276.09     10.62 o 
  -2   4   6      793.26      754.12     15.70 o 
  -1   4   6      550.35      518.52     11.97 o 
   0   4   6     4153.81     4161.35     38.30 o 
   1   4   6      931.06      901.24     14.40 o 
   2   4   6     4286.97     4267.02     52.72 o 
   3   4   6       28.44       23.15      2.10 o 
   4   4   6      373.42      351.53     11.64 o 
   5   4   6       63.60       55.49      4.07 o 
   6   4   6     1407.27     1348.01     50.53 o 
   7   4   6      382.83      347.33     12.04 o 
   8   4   6      282.87      262.32     28.54 o 
   9   4   6      566.15      575.34     31.03 o 
  -6   5   6      403.88      401.88     20.40 o 
  -5   5   6      936.70      941.03     22.54 o 
  -4   5   6       81.63       89.95      7.67 o 
  -3   5   6      190.17      189.59      9.30 o 
  -2   5   6     1449.45     1427.74     31.58 o 
  -1   5   6      821.83      808.30     17.47 o 
   0   5   6     1456.76     1383.76     20.05 o 
   1   5   6      687.62      631.82     20.30 o 
   2   5   6     2639.47     2648.56     22.29 o 
   3   5   6       44.78       39.72      2.97 o 
   4   5   6      398.90      394.19     12.72 o 
   5   5   6      606.29      637.42     42.96 o 
   6   5   6     1413.86     1426.98     33.84 o 
   7   5   6       48.34       50.68     10.53 o 
   8   5   6     1020.37     1000.08     42.22 o 
   9   5   6      168.72      162.04     12.45 o 
  -5   6   6     1249.25     1244.08     33.73 o 
  -4   6   6       95.68      111.52      8.45 o 
  -3   6   6      656.86      711.10     18.96 o 
  -2   6   6       29.66       34.61      4.92 o 
  -1   6   6     3317.19     3265.53     82.94 o 
   0   6   6        6.13        4.47      2.41 o 
   1   6   6     2065.15     1929.56     41.20 o 
   2   6   6      391.20      402.52      9.36 o 
   3   6   6      932.92      951.81     15.61 o 
   4   6   6      126.42      117.89      5.37 o 
   5   6   6     1150.37     1187.74     17.77 o 
   6   6   6      427.35      420.21     22.80 o 
   7   6   6     1220.86     1277.87     31.96 o 
   8   6   6      963.26      906.75     45.71 o 
   9   6   6      113.73      110.00     16.51 o 
  -5   7   6      188.39      187.84     37.05 o 
  -4   7   6      799.93      818.10     23.26 o 
  -3   7   6      420.95      407.01     14.07 o 
  -2   7   6      448.23      459.92     13.95 o 
  -1   7   6     1698.61     1604.38     23.96 o 
   0   7   6      154.89      176.64      8.13 o 
   1   7   6     1834.82     1744.87     21.63 o 
   2   7   6      456.44      444.78     10.40 o 
   3   7   6     3354.04     3367.45     79.69 o 
   4   7   6      185.74      177.01      6.80 o 
   5   7   6     1861.47     1864.38     29.86 o 
   6   7   6      189.58      186.15     10.49 o 
   7   7   6      525.66      543.98     60.16 o 
   8   7   6       19.03       20.49      7.79 o 
   9   7   6      603.24      608.37     31.88 o 
  -4   8   6     1051.36     1065.20     45.32 o 
  -3   8   6       27.48       27.34      6.60 o 
  -2   8   6     1433.89     1462.64     36.39 o 
  -1   8   6        7.68        4.08      4.36 o 
   0   8   6     1370.09     1412.66     28.66 o 
   1   8   6      111.65       89.83     16.81 o 
   2   8   6     2809.25     2792.26     64.07 o 
   3   8   6      155.47      161.50     13.93 o 
   4   8   6     1532.43     1509.43     26.68 o 
   5   8   6      275.80      275.56     20.05 o 
   6   8   6      892.41      931.70     35.87 o 
   7   8   6      423.93      465.44     26.26 o 
  -3   9   6      382.63      416.02     18.92 o 
  -2   9   6      467.43      485.47     23.38 o 
  -1   9   6      368.63      385.01     17.09 o 
   0   9   6      407.91      408.68     16.71 o 
   1   9   6      234.94      261.52     12.97 o 
   2   9   6     1271.46     1271.16     26.78 o 
   3   9   6     1175.75     1039.73     68.87 o 
   4   9   6     1610.62     1612.03     47.47 o 
   5   9   6      110.11      112.65     15.14 o 
   6   9   6      659.63      683.86     32.51 o 
   7   9   6       59.38       65.12     11.86 o 
   8   9   6      542.13      634.94     32.40 o 
  -2  10   6         .96        3.05      4.51 o 
  -1  10   6      636.90      652.21     25.00 o 
   0  10   6       10.73        6.43      4.50 o 
   1  10   6      432.43      417.91     43.03 o 
   2  10   6       76.02       85.08     10.12 o 
   3  10   6      764.71      688.69     32.85 o 
   4  10   6      114.10      101.20     15.05 o 
   5  10   6      238.48      262.82     21.43 o 
   6  10   6       94.88       95.88     15.08 o 
   7  10   6      290.26      350.77     25.24 o 
   8  10   6      238.57      262.68     22.10 o 
  -1  11   6      512.04      532.32     43.53 o 
   0  11   6      452.59      467.70     42.81 o 
   1  11   6      247.30      243.19     13.97 o 
   2  11   6      285.81      294.00     14.61 o 
   3  11   6      596.07      613.52     32.72 o 
   4  11   6      338.56      325.19     24.44 o 
   5  11   6      790.99      805.21     37.87 o 
   6  11   6        1.60        3.57      7.46 o 
   7  11   6      328.46      343.15     26.41 o 
   0  12   6      510.18      484.54     22.41 o 
   1  12   6        1.07        5.65      4.23 o 
   2  12   6      672.55      679.97     35.73 o 
   3  12   6       35.24       35.95     11.01 o 
   4  12   6     1292.88     1234.04     48.18 o 
   5  12   6       23.65       27.92     11.46 o 
   6  12   6      556.92      557.91     34.15 o 
   2  13   6      251.23      296.03     25.17 o 
   3  13   6      754.44      802.84     40.56 o 
   4  13   6      568.75      558.72     34.04 o 
  -3 -12   7      277.42      262.23     26.39 o 
  -2 -12   7         .31        2.66      4.82 o 
  -1 -12   7      140.25      111.65     18.21 o 
   0 -12   7        7.24        7.39      7.62 o 
  -4 -11   7      753.74      782.06     89.85 o 
  -3 -11   7       75.36       81.02     16.76 o 
  -2 -11   7      540.98      537.92     50.52 o 
  -1 -11   7      182.11      180.72     12.80 o 
   0 -11   7      485.54      452.01     30.63 o 
   1 -11   7      138.09      137.13     19.77 o 
   2 -11   7      149.95      154.92     18.73 o 
  -5 -10   7      176.71      162.59     28.11 o 
  -4 -10   7      259.33      278.26     16.83 o 
  -3 -10   7       81.15       93.69     25.89 o 
  -2 -10   7      587.50      583.59     51.62 o 
  -1 -10   7      103.75      109.39     11.26 o 
   0 -10   7      704.12      645.09     34.59 o 
   1 -10   7       64.53       60.35     14.00 o 
   2 -10   7      740.97      690.83     36.73 o 
   3 -10   7        6.99       10.67      7.47 o 
  -6  -9   7         .83        5.38      5.46 o 
  -5  -9   7      902.85      931.19     49.56 o 
  -4  -9   7         .29        5.82      5.22 o 
  -3  -9   7      971.15      984.64     49.46 o 
  -2  -9   7      495.66      446.70     55.49 o 
  -1  -9   7     1198.38     1212.25     97.83 o 
   0  -9   7      304.05      293.69     21.77 o 
   1  -9   7      386.20      352.67     24.76 o 
   2  -9   7      356.27      363.45     25.90 o 
   3  -9   7      361.91      340.65     25.48 o 
   4  -9   7      335.84      351.52     18.70 o 
  -6  -8   7       55.79       55.83      9.49 o 
  -5  -8   7      488.06      505.81     21.61 o 
  -4  -8   7      310.38      307.05     19.15 o 
  -3  -8   7      942.32      890.21     26.04 o 
  -2  -8   7      272.65      281.59     15.36 o 
  -1  -8   7     1931.22     1875.17    150.29 o 
   0  -8   7      658.83      652.32     28.93 o 
   1  -8   7     1539.86     1559.06     47.86 o 
   2  -8   7      197.94      192.85     11.90 o 
   3  -8   7     1692.27     1720.02     36.79 o 
   4  -8   7       28.12       25.50      6.72 o 
   5  -8   7      919.80      900.04     30.91 o 
  -7  -7   7        6.55        8.53      4.45 o 
  -6  -7   7      681.37      714.24     42.78 o 
  -5  -7   7        9.79       12.47      4.26 o 
  -4  -7   7      927.52      941.39     27.78 o 
  -3  -7   7        1.86        5.49      3.25 o 
  -2  -7   7      832.12      828.37     18.56 o 
  -1  -7   7       61.96       59.42      5.47 o 
   0  -7   7      546.63      606.14     14.18 o 
   1  -7   7       90.70      101.18      5.21 o 
   2  -7   7      279.72      324.50     11.25 o 
   3  -7   7      289.76      297.69     11.54 o 
   4  -7   7      531.76      519.56     16.14 o 
   5  -7   7      432.22      442.74     15.92 o 
   6  -7   7      346.53      342.20     18.81 o 
  -7  -6   7      699.00      710.25     58.73 o 
  -6  -6   7      349.83      385.63     24.34 o 
  -5  -6   7      376.17      365.24     19.11 o 
  -4  -6   7      143.61      149.29      8.79 o 
  -3  -6   7      480.29      467.37     13.86 o 
  -2  -6   7      511.54      495.55     13.58 o 
  -1  -6   7      704.80      719.24     15.49 o 
   0  -6   7     1570.62     1587.99     33.82 o 
   1  -6   7      188.98      207.48      6.91 o 
   2  -6   7     1237.36     1223.43     20.62 o 
   3  -6   7       52.55       51.54      5.77 o 
   4  -6   7     1094.15     1088.29     22.39 o 
   5  -6   7        1.25         .62      2.89 o 
   6  -6   7      539.12      568.02     18.73 o 
  -7  -5   7      574.33      647.65     30.63 o 
  -6  -5   7       37.10       36.82      6.20 o 
  -5  -5   7       56.86       77.97      7.56 o 
  -4  -5   7       17.43       18.31      4.57 o 
  -3  -5   7      807.36      854.46     28.59 o 
  -2  -5   7      118.86      121.29      9.36 o 
  -1  -5   7     2294.72     2292.97     43.32 o 
   0  -5   7      629.19      605.27     14.84 o 
   1  -5   7     1570.79     1595.35     31.63 o 
   2  -5   7      125.88      137.20      7.01 o 
   3  -5   7      600.18      560.60     14.41 o 
   4  -5   7      241.23      267.33     10.89 o 
   5  -5   7     1636.95     1566.68     27.81 o 
   6  -5   7      246.25      267.29     12.58 o 
   7  -5   7      403.95      431.82     16.97 o 
  -7  -4   7      480.63      492.16     31.47 o 
  -6  -4   7      949.46      929.61     22.87 o 
  -5  -4   7      361.76      365.52     13.64 o 
  -4  -4   7      357.66      349.76     16.66 o 
  -3  -4   7     2054.98     2007.96     27.29 o 
  -2  -4   7     4462.80     4438.02    130.09 o 
  -1  -4   7     3077.08     3021.53     56.03 o 
   0  -4   7     2060.65     2122.96     33.80 o 
   1  -4   7     2068.94     2154.62     41.26 o 
   2  -4   7      315.20      315.87      7.63 o 
   3  -4   7      436.19      429.25     12.04 o 
   4  -4   7         .38        2.62      2.62 o 
   5  -4   7     1200.50     1227.44     23.64 o 
   6  -4   7       20.65       24.83      5.20 o 
   7  -4   7      591.72      635.18     19.88 o 
  -7  -3   7      119.06      127.48     10.03 o 
  -6  -3   7      921.69      921.57     46.40 o 
  -5  -3   7      315.31      307.13     12.54 o 
  -4  -3   7      645.59      641.05     16.41 o 
  -3  -3   7       26.29       30.23      4.59 o 
  -2  -3   7     5529.64     5570.84     85.85 o 
  -1  -3   7       17.50       13.63      1.87 o 
   0  -3   7     2743.46     2708.10     33.08 o 
   1  -3   7      128.54      120.57      6.64 o 
   2  -3   7     2265.29     2383.03     52.26 o 
   3  -3   7       73.68       67.64      5.11 o 
   4  -3   7     2880.23     2975.74     33.43 o 
   5  -3   7      650.68      628.67     16.31 o 
   6  -3   7     2123.37     2135.94     42.25 o 
   7  -3   7      919.88      903.57     22.95 o 
   8  -3   7      406.53      407.91     19.79 o 
  -7  -2   7      416.70      406.26     29.70 o 
  -6  -2   7       52.95       50.86      6.94 o 
  -5  -2   7      761.94      744.63     23.91 o 
  -4  -2   7       72.55       71.04      6.57 o 
  -3  -2   7      447.83      423.32     13.76 o 
  -2  -2   7      502.91      459.56     12.00 o 
  -1  -2   7      983.65      884.05     15.44 o 
   0  -2   7     1988.80     1898.67     38.65 o 
   1  -2   7      318.44      300.69      9.34 o 
   2  -2   7     2493.42     2599.33     29.61 o 
   3  -2   7      211.62      210.42      7.62 o 
   4  -2   7     2037.93     2103.71     25.96 o 
   5  -2   7      302.03      271.35     18.12 o 
   6  -2   7     1067.54     1083.80     22.43 o 
   7  -2   7        6.10       11.55      4.05 o 
   8  -2   7     1214.22     1215.04     35.46 o 
  -7  -1   7      481.63      504.16     32.32 o 
  -6  -1   7       28.84       36.09      6.28 o 
  -5  -1   7     1060.17     1079.15     26.34 o 
  -4  -1   7         .47         .45      2.68 o 
  -3  -1   7     1611.60     1662.67     24.22 o 
  -2  -1   7        3.56        6.49      2.68 o 
  -1  -1   7     2584.14     2465.09     64.74 o 
   0  -1   7      359.04      391.63      9.41 o 
   1  -1   7     5382.01     5532.23     50.32 o 
   2  -1   7      162.39      156.25      4.88 o 
   3  -1   7     2743.16     2759.00     39.85 o 
   4  -1   7       55.36       59.33      4.63 o 
   5  -1   7     1273.97     1267.81     21.18 o 
   6  -1   7      274.06      288.23     11.33 o 
   7  -1   7      192.63      194.77     10.39 o 
   8  -1   7      838.43      810.64     28.54 o 
  -7   0   7       62.32       62.91      7.79 o 
  -6   0   7     1102.36     1133.85     45.28 o 
  -5   0   7       37.82       35.92      5.63 o 
  -4   0   7     1090.13     1116.05     25.53 o 
  -3   0   7      190.32      181.90      8.45 o 
  -2   0   7     1370.09     1275.34     28.66 o 
  -1   0   7       84.54       57.62      4.50 o 
   0   0   7     1045.11      974.24     19.93 o 
   1   0   7     3086.87     3173.94     80.16 o 
   2   0   7     1429.49     1425.88     26.57 o 
   3   0   7     1095.95     1013.57     20.03 o 
   4   0   7       33.61       38.28      2.97 o 
   5   0   7      779.08      749.34     15.59 o 
   6   0   7       70.22       66.31      6.21 o 
   7   0   7     1078.74     1033.92     27.82 o 
   8   0   7       40.14       61.74      9.81 o 
   9   0   7     1186.52     1229.00     51.70 o 
  -7   1   7      260.49      252.67     16.71 o 
  -6   1   7      462.08      469.01     22.55 o 
  -5   1   7       41.95       53.74      6.63 o 
  -4   1   7     1205.16     1201.18     22.75 o 
  -3   1   7      109.02      104.47      6.85 o 
  -2   1   7     2646.63     2598.17     28.37 o 
  -1   1   7      479.77      474.50     11.09 o 
   0   1   7     2994.29     2966.50     38.12 o 
   1   1   7       26.65       43.47      5.48 o 
   2   1   7     2923.38     2988.44     35.96 o 
   3   1   7       52.27       64.27      5.36 o 
   4   1   7     1496.92     1447.00     61.49 o 
   5   1   7      194.49      173.39      7.31 o 
   6   1   7      860.04      825.55     21.62 o 
   7   1   7      361.93      337.67     16.66 o 
   8   1   7      479.76      512.97     21.88 o 
   9   1   7      189.77      191.92     14.72 o 
  -6   2   7       60.05       70.57      7.82 o 
  -5   2   7     1734.29     1739.39     45.22 o 
  -4   2   7      584.63      581.63     18.97 o 
  -3   2   7     2141.09     2146.59     28.50 o 
  -2   2   7     1259.19     1248.81     19.92 o 
  -1   2   7     2782.00     2835.78     49.99 o 
   0   2   7     1733.09     1677.67     22.44 o 
   1   2   7     2691.94     2728.60     68.54 o 
   2   2   7     3770.80     3971.26     38.25 o 
   3   2   7     2324.88     2408.84     29.16 o 
   4   2   7     2109.03     2070.72     75.66 o 
   5   2   7      619.67      595.45     17.20 o 
   6   2   7     1223.88     1148.41     24.81 o 
   7   2   7      528.55      517.99     29.38 o 
   8   2   7     1004.94     1002.67     52.34 o 
   9   2   7       60.88       69.30     10.44 o 
  -6   3   7      438.49      445.39     22.03 o 
  -5   3   7      607.06      586.08     17.83 o 
  -4   3   7      798.66      838.62     19.73 o 
  -3   3   7      498.41      490.57     14.08 o 
  -2   3   7      460.46      447.07     12.35 o 
  -1   3   7     1394.92     1320.32     19.24 o 
   0   3   7      761.23      752.06     13.04 o 
   1   3   7     2319.53     2300.25     21.57 o 
   2   3   7      197.72      186.81      8.99 o 
   3   3   7     4090.25     4121.15     39.79 o 
   4   3   7        3.07        5.82      2.81 o 
   5   3   7     2053.31     2053.57     54.22 o 
   6   3   7      325.76      320.88     14.69 o 
   7   3   7     1520.48     1444.38     66.08 o 
   8   3   7      113.40      116.55     11.45 o 
   9   3   7      694.24      688.59     30.23 o 
  -6   4   7      501.17      523.60     23.20 o 
  -5   4   7       34.25       37.21      6.10 o 
  -4   4   7     1626.00     1640.28     28.14 o 
  -3   4   7      305.27      301.36     11.49 o 
  -2   4   7       15.71       17.19      3.81 o 
  -1   4   7     1357.00     1308.99     19.87 o 
   0   4   7     1575.87     1563.17     19.82 o 
   1   4   7      768.80      747.48     12.03 o 
   2   4   7     3314.38     3287.73     36.40 o 
   3   4   7     2057.53     2074.87     28.71 o 
   4   4   7     1402.90     1355.97     23.65 o 
   5   4   7      433.73      431.90     17.08 o 
   6   4   7      163.85      171.38      9.40 o 
   7   4   7      554.59      517.13     31.74 o 
   8   4   7      665.13      629.98     23.08 o 
   9   4   7      592.06      620.06     54.93 o 
  -5   5   7      369.80      408.08     19.43 o 
  -4   5   7      840.85      846.45     36.74 o 
  -3   5   7      801.75      800.57     18.90 o 
  -2   5   7       94.93      103.11      6.85 o 
  -1   5   7      162.07      143.30      7.29 o 
   0   5   7     3828.26     3814.18     33.02 o 
   1   5   7      731.76      685.59     14.03 o 
   2   5   7     2658.53     2553.42     50.75 o 
   3   5   7        1.11        3.62      3.00 o 
   4   5   7     1057.89     1043.02     26.70 o 
   5   5   7       90.26       83.76      7.38 o 
   6   5   7      603.94      624.59     18.45 o 
   7   5   7      161.56      162.31     15.95 o 
   8   5   7     1060.37     1000.81     70.63 o 
   9   5   7      112.08      116.08     21.15 o 
  -5   6   7      932.76      974.70     45.77 o 
  -4   6   7       17.71       21.30      5.10 o 
  -3   6   7     1438.78     1490.37     30.73 o 
  -2   6   7         .78         .67      2.93 o 
  -1   6   7      457.10      472.40     13.14 o 
   0   6   7       10.29        7.91      2.92 o 
   1   6   7     2173.71     2066.68     23.31 o 
   2   6   7       60.99       69.41      4.18 o 
   3   6   7      885.99      898.36     30.00 o 
   4   6   7      270.49      246.07     10.97 o 
   5   6   7      141.00      142.50      9.00 o 
   6   6   7      356.74      365.83     14.42 o 
   7   6   7      460.93      506.65     29.22 o 
   8   6   7      472.07      481.57     21.42 o 
   9   6   7      169.78      178.06     13.15 o 
  -4   7   7      373.07      416.59     15.49 o 
  -3   7   7      507.80      522.16     16.46 o 
  -2   7   7      419.80      432.70     14.04 o 
  -1   7   7     1154.56     1110.73     20.76 o 
   0   7   7       96.85       93.88      8.35 o 
   1   7   7     2864.92     2792.17     35.32 o 
   2   7   7      162.83      151.64      6.39 o 
   3   7   7     2785.28     2770.83     35.12 o 
   4   7   7        1.92        1.81      3.09 o 
   5   7   7     1963.51     1758.90    190.25 o 
   6   7   7       25.86       28.82      5.59 o 
   7   7   7     1297.19     1391.31     69.00 o 
   8   7   7        1.87        5.46      5.41 o 
   9   7   7      391.83      422.78     27.12 o 
  -4   8   7      966.27      954.45     43.17 o 
  -3   8   7       17.49       21.05      6.05 o 
  -2   8   7     1695.54     1737.43     36.34 o 
  -1   8   7       36.03       45.12      7.60 o 
   0   8   7     1849.77     1820.19     33.04 o 
   1   8   7         .84         .50      2.86 o 
   2   8   7     2988.30     3022.26     62.67 o 
   3   8   7      319.96      329.03     21.90 o 
   4   8   7     3151.68     3088.46     63.31 o 
   5   8   7      295.90      310.73     21.62 o 
   6   8   7     1039.78     1103.27     39.36 o 
   7   8   7      185.96      211.68     17.78 o 
  -3   9   7      293.27      292.25     16.34 o 
  -2   9   7      426.34      444.64     28.59 o 
  -1   9   7      439.67      447.71     18.64 o 
   0   9   7      525.50      529.26     19.15 o 
   1   9   7      293.83      305.60     13.78 o 
   2   9   7      685.05      690.48     32.04 o 
   3   9   7       65.42       64.30     12.71 o 
   4   9   7      665.08      647.73     31.52 o 
   5   9   7      224.53      232.88     20.17 o 
   6   9   7      744.74      754.69     34.33 o 
   7   9   7       20.13       26.81      8.31 o 
   8   9   7      322.39      373.20     24.57 o 
  -2  10   7        2.89        6.42      4.79 o 
  -1  10   7      380.06      400.29     18.37 o 
   0  10   7        3.83       10.94      4.68 o 
   1  10   7      368.67      388.40     26.13 o 
   2  10   7      101.93      100.93     15.29 o 
   3  10   7      721.79      724.57     34.45 o 
   4  10   7      741.75      709.56     34.26 o 
   5  10   7      525.35      575.01     31.25 o 
   6  10   7      841.09      856.23     38.43 o 
   7  10   7      247.76      276.56     22.49 o 
   8  10   7      236.68      288.01     22.93 o 
  -1  11   7      439.45      448.55     20.25 o 
   0  11   7      335.25      353.02     26.11 o 
   1  11   7      739.24      806.37     38.44 o 
   2  11   7      236.61      248.06     21.70 o 
   3  11   7      549.09      541.86     31.18 o 
   4  11   7      306.45      269.17     23.02 o 
   5  11   7      455.74      454.45     29.57 o 
   6  11   7      364.42      393.05     27.71 o 
   7  11   7      545.54      578.33     33.79 o 
   0  12   7      421.96      422.48     29.62 o 
   1  12   7       13.95       23.18     10.33 o 
   2  12   7      529.66      525.77     32.41 o 
   3  12   7        9.03        8.28      8.39 o 
   4  12   7      587.91      560.59     33.74 o 
   5  12   7      116.21      117.52     18.39 o 
   6  12   7      255.83      307.83     25.77 o 
  -4 -11   8      222.10      246.87     16.55 o 
  -3 -11   8       40.20       44.63      8.69 o 
  -2 -11   8      409.86      445.00     43.63 o 
  -1 -11   8      126.85      111.61     18.02 o 
   0 -11   8      292.24      255.83     23.91 o 
   1 -11   8      191.21      205.91     21.70 o 
  -5 -10   8       39.29       36.06     11.51 o 
  -4 -10   8      408.16      423.88     20.84 o 
  -3 -10   8       11.98       13.41      6.23 o 
  -2 -10   8      491.52      538.90     51.28 o 
  -1 -10   8       59.14       52.34      8.46 o 
   0 -10   8      865.63      785.12     38.86 o 
   1 -10   8       10.31       15.16      9.41 o 
   2 -10   8      434.25      437.38     30.05 o 
   3 -10   8        1.30        1.86      6.60 o 
  -5  -9   8      713.83      708.25     58.36 o 
  -4  -9   8       16.33       15.23      6.26 o 
  -3  -9   8     1317.20     1393.22     94.03 o 
  -2  -9   8       78.00       82.37     10.02 o 
  -1  -9   8     1249.77     1296.34     83.06 o 
   0  -9   8      716.61      631.71     33.09 o 
   1  -9   8      972.58      914.61     40.05 o 
   2  -9   8      226.01      206.63     20.04 o 
   3  -9   8      165.97      171.69     12.72 o 
   4  -9   8      399.08      437.66     20.84 o 
  -6  -8   8       52.75       51.98     10.26 o 
  -5  -8   8      481.23      508.61     32.83 o 
  -4  -8   8      102.31      108.43     11.42 o 
  -3  -8   8      844.04      826.26     54.45 o 
  -2  -8   8      132.70      137.86     11.15 o 
  -1  -8   8     1075.32     1105.04    116.16 o 
   0  -8   8       52.43       60.88      7.70 o 
   1  -8   8     1084.28     1080.81     40.64 o 
   2  -8   8      221.87      211.40     12.49 o 
   3  -8   8      976.00      959.56     27.74 o 
   4  -8   8        5.76        7.81      4.61 o 
   5  -8   8     1117.69     1144.12     34.07 o 
  -6  -7   8      513.10      502.96     18.67 o 
  -5  -7   8       44.12       42.67      6.28 o 
  -4  -7   8      901.06      897.02     35.64 o 
  -3  -7   8       65.86       57.86      6.33 o 
  -2  -7   8     1064.47     1105.89     21.55 o 
  -1  -7   8      173.91      179.14      8.84 o 
   0  -7   8      698.63      750.97     28.83 o 
   1  -7   8      691.79      668.23     15.43 o 
   2  -7   8      408.96      487.05     14.04 o 
   3  -7   8      517.76      512.14     15.26 o 
   4  -7   8      210.62      252.90     11.58 o 
   5  -7   8      650.87      652.48     19.52 o 
  -7  -6   8      231.72      253.67     22.19 o 
  -6  -6   8      217.03      240.93     18.12 o 
  -5  -6   8      330.95      331.15     15.31 o 
  -4  -6   8      360.80      374.29     13.70 o 
  -3  -6   8       34.24       38.15      5.56 o 
  -2  -6   8      515.29      526.44     14.68 o 
  -1  -6   8      568.26      562.89     14.55 o 
   0  -6   8      892.09      891.30     21.01 o 
   1  -6   8      298.35      305.49      8.63 o 
   2  -6   8     1619.34     1595.36     24.23 o 
   3  -6   8      123.09      114.61      7.41 o 
   4  -6   8      958.67      911.56     20.86 o 
   5  -6   8       30.34       36.49      5.93 o 
   6  -6   8      820.27      852.13     23.08 o 
  -7  -5   8      763.21      819.19     27.60 o 
  -6  -5   8       11.78       17.79      5.05 o 
  -5  -5   8     1171.74     1156.00     59.66 o 
  -4  -5   8         .06        -.31      2.83 o 
  -3  -5   8        9.06       23.03      4.65 o 
  -2  -5   8      341.11      320.31     11.35 o 
  -1  -5   8     1849.88     1995.05     39.06 o 
   0  -5   8      283.17      283.59      9.17 o 
   1  -5   8     1007.25      965.90     25.94 o 
   2  -5   8      867.96      880.52     17.26 o 
   3  -5   8      256.70      260.39     10.26 o 
   4  -5   8      105.63      116.71      7.62 o 
   5  -5   8      157.03      173.73      9.79 o 
   6  -5   8      303.31      343.05     14.30 o 
   7  -5   8      493.78      494.40     45.05 o 
  -7  -4   8      293.73      328.36     22.38 o 
  -6  -4   8      571.01      574.80     22.82 o 
  -5  -4   8      660.98      665.40     19.61 o 
  -4  -4   8      997.12      945.78     31.56 o 
  -3  -4   8      322.27      304.39     11.43 o 
  -2  -4   8      397.45      406.72     12.44 o 
  -1  -4   8     3567.92     3651.11     70.38 o 
   0  -4   8     3016.05     3065.60     58.61 o 
   1  -4   8     2258.47     2260.62    107.09 o 
   2  -4   8      222.76      230.00      6.92 o 
   3  -4   8     1060.63     1054.18     19.21 o 
   4  -4   8         .12         .76      2.49 o 
   5  -4   8      834.11      838.05     19.85 o 
   6  -4   8       52.41       61.31      7.47 o 
   7  -4   8      915.25      922.08     30.44 o 
  -7  -3   8      158.66      140.82     12.37 o 
  -6  -3   8      773.17      791.25     29.77 o 
  -5  -3   8        2.34        6.96      4.19 o 
  -4  -3   8     1319.94     1318.61     24.46 o 
  -3  -3   8        1.75        4.49      3.18 o 
  -2  -3   8     1344.69     1286.36     60.82 o 
  -1  -3   8      101.02       95.88      4.94 o 
   0  -3   8     5204.44     5333.52     68.69 o 
   1  -3   8      278.52      285.14      8.29 o 
   2  -3   8     1600.56     1700.31     47.01 o 
   3  -3   8      215.52      211.25      8.38 o 
   4  -3   8     1075.49     1048.02     19.58 o 
   5  -3   8      256.04      242.65     10.47 o 
   6  -3   8     1985.39     2040.89     42.75 o 
   7  -3   8      523.77      581.07     38.28 o 
  -7  -2   8      337.36      349.76     25.90 o 
  -6  -2   8      103.60      104.33      9.17 o 
  -5  -2   8      594.56      570.50     17.47 o 
  -4  -2   8      260.06      247.41     10.97 o 
  -3  -2   8     1130.14     1076.84     20.48 o 
  -2  -2   8      644.36      637.57     14.79 o 
  -1  -2   8      880.78      922.31     16.66 o 
   0  -2   8     1352.42     1361.56     18.99 o 
   1  -2   8      371.89      364.51      8.00 o 
   2  -2   8     2846.53     2938.45    103.14 o 
   3  -2   8      169.57      173.36      6.84 o 
   4  -2   8     1686.57     1677.02     23.56 o 
   5  -2   8       46.68       52.40      5.67 o 
   6  -2   8     1581.46     1617.30     27.62 o 
   7  -2   8        1.99        -.35      4.52 o 
   8  -2   8      644.69      711.98     27.72 o 
  -7  -1   8      361.17      379.93     22.55 o 
  -6  -1   8      278.06      263.90     13.10 o 
  -5  -1   8      894.33      876.54     21.63 o 
  -4  -1   8       11.51        8.75      3.84 o 
  -3  -1   8     1372.40     1371.10     23.06 o 
  -2  -1   8      105.61       86.65      6.11 o 
  -1  -1   8     1284.22     1306.86     39.14 o 
   0  -1   8        9.36       13.68      2.74 o 
   1  -1   8     3666.33     3590.14     46.13 o 
   2  -1   8      765.91      788.76     24.66 o 
   3  -1   8     3401.67     3494.15     35.87 o 
   4  -1   8        1.90        7.81      2.68 o 
   5  -1   8     1456.19     1406.08     22.51 o 
   6  -1   8      141.44      139.06     11.18 o 
   7  -1   8      513.87      516.51     24.90 o 
   8  -1   8      839.35      842.26     29.84 o 
  -7   0   8      138.11      153.24     14.95 o 
  -6   0   8      361.09      365.29     15.24 o 
  -5   0   8        5.98        4.74      4.37 o 
  -4   0   8      597.13      604.23     16.84 o 
  -3   0   8      304.16      292.64     11.02 o 
  -2   0   8      963.23      918.50     22.05 o 
  -1   0   8      448.08      425.76     13.73 o 
   0   0   8      880.44      800.96     19.30 o 
   1   0   8     1340.30     1279.20     74.94 o 
   2   0   8      388.39      361.03      7.42 o 
   3   0   8     1936.63     1989.87     58.32 o 
   4   0   8      317.05      306.22      7.98 o 
   5   0   8      764.68      721.27     16.01 o 
   6   0   8       14.48       12.97      6.82 o 
   7   0   8      489.04      473.97     20.48 o 
   8   0   8       25.54       22.49      7.63 o 
  -6   1   8     1632.03     1661.02     32.12 o 
  -5   1   8      243.43      220.11     11.51 o 
  -4   1   8     1606.73     1661.84     27.90 o 
  -3   1   8       17.34       14.21      3.95 o 
  -2   1   8     2271.72     2224.12     50.70 o 
  -1   1   8       76.46       82.14      5.59 o 
   0   1   8     2061.42     2134.45     42.97 o 
   1   1   8       67.99       58.68      3.20 o 
   2   1   8     2336.35     2476.62     31.69 o 
   3   1   8      185.95      200.79      9.09 o 
   4   1   8      860.91      883.59     29.92 o 
   5   1   8      116.87      102.75      8.58 o 
   6   1   8      641.89      594.26     34.41 o 
   7   1   8      260.41      241.17     14.66 o 
   8   1   8      248.42      287.69     20.51 o 
   9   1   8      641.26      600.95     36.19 o 
  -6   2   8       13.88       13.71      4.66 o 
  -5   2   8      708.82      669.51     22.32 o 
  -4   2   8       85.32       96.30      8.05 o 
  -3   2   8     2395.71     2427.50     32.47 o 
  -2   2   8      961.26      922.96     25.11 o 
  -1   2   8     1802.18     1824.63     23.23 o 
   0   2   8     2191.99     2149.90     49.40 o 
   1   2   8     1146.58     1088.24     22.14 o 
   2   2   8     2948.23     2939.55     35.23 o 
   3   2   8      896.49      874.79     64.95 o 
   4   2   8     2856.38     2983.57     34.80 o 
   5   2   8      674.65      680.76     30.65 o 
   6   2   8     1851.02     1820.45     35.38 o 
   7   2   8      199.36      190.23     18.03 o 
   8   2   8      912.16      929.11     48.82 o 
   9   2   8       38.47       51.85      9.48 o 
  -6   3   8       79.81       82.63      8.47 o 
  -5   3   8      660.94      657.93     19.56 o 
  -4   3   8       53.99       67.78      7.24 o 
  -3   3   8     1927.33     1851.46     28.25 o 
  -2   3   8       24.95       33.51      4.64 o 
  -1   3   8      699.08      672.77     14.43 o 
   0   3   8        7.32       10.83      2.50 o 
   1   3   8     2989.91     2982.96     49.33 o 
   2   3   8      352.89      342.97     12.63 o 
   3   3   8     3658.31     3696.54     39.93 o 
   4   3   8       12.65       18.89      4.01 o 
   5   3   8     2017.38     2046.02     37.88 o 
   6   3   8       35.19       35.35      9.38 o 
   7   3   8     1030.21      992.84     49.35 o 
   8   3   8      184.19      191.93     13.65 o 
   9   3   8      632.70      619.92     45.94 o 
  -5   4   8        6.30        7.35      3.74 o 
  -4   4   8     1634.52     1615.46     44.84 o 
  -3   4   8      286.84      268.66     13.84 o 
  -2   4   8     3080.80     3061.44     43.17 o 
  -1   4   8     1058.79     1060.54     18.73 o 
   0   4   8      198.81      205.10      7.69 o 
   1   4   8     2012.59     1952.06     20.99 o 
   2   4   8     2902.12     2830.55     96.38 o 
   3   4   8     1418.01     1394.78     53.27 o 
   4   4   8     1573.39     1577.87     26.76 o 
   5   4   8     1052.45     1058.88     28.27 o 
   6   4   8       91.50      107.22     12.93 o 
   7   4   8      672.69      614.65     51.08 o 
   8   4   8       35.23       38.20      7.96 o 
   9   4   8      568.95      576.20     37.83 o 
  -5   5   8      427.04      456.89     28.79 o 
  -4   5   8      487.33      485.45     16.49 o 
  -3   5   8      405.01      398.41     14.08 o 
  -2   5   8      118.65      123.49      7.77 o 
  -1   5   8      197.69      192.04      8.63 o 
   0   5   8        4.96        5.52      2.68 o 
   1   5   8      359.33      342.36      9.14 o 
   2   5   8     2549.08     2443.85     95.63 o 
   3   5   8       17.47       19.87      4.52 o 
   4   5   8     2273.76     2300.82     33.24 o 
   5   5   8      179.99      163.53      9.75 o 
   6   5   8      331.01      331.99     13.66 o 
   7   5   8      250.46      229.65     18.89 o 
   8   5   8     1107.96     1146.61     43.95 o 
   9   5   8      173.86      184.29     19.68 o 
  -4   6   8       34.21       40.68      6.21 o 
  -3   6   8     1028.46     1049.43     36.23 o 
  -2   6   8      237.72      240.54     11.25 o 
  -1   6   8      623.84      658.10     16.01 o 
   0   6   8     1283.14     1285.22     20.63 o 
   1   6   8      327.66      307.40     13.17 o 
   2   6   8      616.39      580.70     20.80 o 
   3   6   8      704.43      703.93     18.59 o 
   4   6   8      785.75      715.90     89.19 o 
   5   6   8      277.06      288.98     12.73 o 
   6   6   8      207.90      208.73     11.35 o 
   7   6   8      102.87      108.43     13.14 o 
   8   6   8      286.67      289.47     16.06 o 
   9   6   8      146.44      149.49     12.44 o 
  -4   7   8      303.38      312.12     16.27 o 
  -3   7   8      675.97      671.64     19.15 o 
  -2   7   8      411.93      436.61     18.24 o 
  -1   7   8     1157.55     1154.20     27.50 o 
   0   7   8      399.99      372.67     22.44 o 
   1   7   8     2126.31     2027.35     33.59 o 
   2   7   8      423.67      408.18     14.76 o 
   3   7   8     3611.64     3571.98     42.54 o 
   4   7   8      100.27       90.86      7.86 o 
   5   7   8     1953.50     2002.93     33.27 o 
   6   7   8        5.38        5.87      4.17 o 
   7   7   8      901.49      972.75     67.39 o 
   8   7   8         .13         .21      4.96 o 
   9   7   8      379.89      426.03     27.66 o 
  -3   8   8        2.99        8.90      5.80 o 
  -2   8   8     1594.97     1619.00     56.45 o 
  -1   8   8       93.79      110.30      9.51 o 
   0   8   8     1454.77     1413.02     65.00 o 
   1   8   8       33.48       47.43     11.12 o 
   2   8   8      568.29      590.99     29.47 o 
   3   8   8        6.29        9.95      8.51 o 
   4   8   8     1159.28     1125.94     39.71 o 
   5   8   8      229.09      230.60     19.60 o 
   6   8   8      860.50      863.90     35.37 o 
   7   8   8      354.67      349.47     22.80 o 
  -2   9   8      261.27      262.75     20.24 o 
  -1   9   8      121.62      117.03      9.92 o 
   0   9   8      897.92      919.45     39.82 o 
   1   9   8      163.50      182.83     18.81 o 
   2   9   8     1048.87     1109.31     41.55 o 
   3   9   8        1.47        -.43      7.13 o 
   4   9   8     2566.66     2645.98     63.23 o 
   5   9   8       53.48       52.29     12.32 o 
   6   9   8      914.49      975.25     39.41 o 
   7   9   8       12.76        8.80      6.96 o 
  -2  10   8       60.98       88.31     15.53 o 
  -1  10   8      430.82      463.99     29.89 o 
   0  10   8      130.41      148.39     17.95 o 
   1  10   8      596.92      626.17     33.39 o 
   2  10   8       30.59       47.84     11.76 o 
   3  10   8      533.95      506.32     29.76 o 
   4  10   8      179.58      173.31     19.02 o 
   5  10   8     1289.12     1280.37     46.73 o 
   6  10   8      379.75      419.46     27.91 o 
   7  10   8      520.83      537.88     31.21 o 
   0  11   8      187.11      210.63     21.33 o 
   1  11   8      687.39      699.56     36.91 o 
   2  11   8      183.20      189.93     19.35 o 
   3  11   8      465.99      475.92     30.25 o 
   4  11   8       43.87       52.15     13.56 o 
   5  11   8      411.74      435.27     29.47 o 
   6  11   8       14.55       10.81     10.15 o 
   7  11   8       72.12      109.53     16.77 o 
   1  12   8       37.73       54.99     13.30 o 
   2  12   8      239.89      222.51     22.53 o 
   3  12   8       56.09       60.72     14.13 o 
   4  12   8      286.11      266.97     24.32 o 
   5  12   8      178.42      170.16     20.66 o 
  -2 -11   9      138.79      153.19     23.48 o 
  -1 -11   9      168.39      168.63     19.91 o 
   0 -11   9       88.40       84.92     16.85 o 
  -4 -10   9      370.06      392.78     29.69 o 
  -3 -10   9       21.74       29.66      7.55 o 
  -2 -10   9      560.54      568.93     51.97 o 
  -1 -10   9        3.49        2.24      4.02 o 
   0 -10   9      761.04      694.49     37.23 o 
   1 -10   9      105.26      123.75     18.57 o 
   2 -10   9      730.99      690.92     37.91 o 
  -5  -9   9      412.03      340.28     26.90 o 
  -4  -9   9       75.97       92.08     19.32 o 
  -3  -9   9      934.89      966.82     32.99 o 
  -2  -9   9       54.70       68.62     12.20 o 
  -1  -9   9      806.49      849.71     79.34 o 
   0  -9   9      252.21      250.83     21.82 o 
   1  -9   9      566.28      527.20     31.13 o 
   2  -9   9      329.52      343.35     25.57 o 
   3  -9   9      257.83      248.33     22.78 o 
  -5  -8   9      178.49      204.00     15.10 o 
  -4  -8   9        2.47       -2.01      4.76 o 
  -3  -8   9      856.38      902.48     49.20 o 
  -2  -8   9       64.53       79.10     10.00 o 
  -1  -8   9     1206.42     1279.30    101.35 o 
   0  -8   9        8.50       10.09      4.67 o 
   1  -8   9     1193.44     1169.86     43.22 o 
   2  -8   9       12.72       17.64      9.02 o 
   3  -8   9      810.90      834.09     26.07 o 
   4  -8   9         .37       -1.60      3.86 o 
  -6  -7   9      453.35      438.59     20.43 o 
  -5  -7   9        6.82        7.08      3.79 o 
  -4  -7   9      986.71      992.98     30.35 o 
  -3  -7   9      215.91      213.11     10.66 o 
  -2  -7   9     1110.80     1168.10     23.17 o 
  -1  -7   9      390.74      365.71     19.61 o 
   0  -7   9      932.21      984.17     50.70 o 
   1  -7   9      408.72      398.82     15.95 o 
   2  -7   9      696.97      695.76     17.10 o 
   3  -7   9      701.06      696.03     18.06 o 
   4  -7   9      408.72      405.13     14.72 o 
   5  -7   9      655.88      672.06     21.42 o 
  -6  -6   9      222.29      246.86     23.12 o 
  -5  -6   9       77.70       77.87      8.19 o 
  -4  -6   9      478.44      465.66     25.86 o 
  -3  -6   9      164.55      172.48      9.67 o 
  -2  -6   9      221.22      234.65     10.61 o 
  -1  -6   9       31.41       33.26      5.15 o 
   0  -6   9     1028.40     1040.34     42.82 o 
   1  -6   9      323.68      325.62      9.16 o 
   2  -6   9      864.69      916.02     18.92 o 
   3  -6   9       31.78       33.79      5.13 o 
   4  -6   9      714.78      746.58     19.26 o 
   5  -6   9        1.87        5.42      3.27 o 
   6  -6   9      549.05      583.10     24.00 o 
  -6  -5   9       48.78       54.28     14.52 o 
  -5  -5   9     1055.98     1062.90     47.64 o 
  -4  -5   9       49.62       48.05      6.58 o 
  -3  -5   9      658.53      642.05     22.61 o 
  -2  -5   9      149.81      159.55      8.79 o 
  -1  -5   9       11.87       14.63      3.82 o 
   0  -5   9      916.10      903.35     42.83 o 
   1  -5   9     1205.93     1196.86     56.73 o 
   2  -5   9      707.75      701.84     15.95 o 
   3  -5   9      378.38      370.51     12.33 o 
   4  -5   9      767.63      734.52     18.39 o 
   5  -5   9       18.43       26.28      5.11 o 
   6  -5   9      448.39      445.28     20.65 o 
  -6  -4   9      633.55      662.55     32.13 o 
  -5  -4   9      843.58      836.10     26.32 o 
  -4  -4   9      410.41      391.27     28.85 o 
  -3  -4   9      503.21      497.60     20.59 o 
  -2  -4   9      592.96      574.38     15.32 o 
  -1  -4   9     1198.27     1208.06     21.02 o 
   0  -4   9      941.17      943.62     31.08 o 
   1  -4   9     3783.77     3959.01     80.62 o 
   2  -4   9      698.20      731.22     25.68 o 
   3  -4   9     1624.03     1538.95     25.67 o 
   4  -4   9       19.64       19.83      4.24 o 
   5  -4   9      307.54      316.39     12.59 o 
   6  -4   9       22.58       27.84      7.28 o 
   7  -4   9      770.66      740.25     45.33 o 
  -6  -3   9      761.10      787.63     33.59 o 
  -5  -3   9       17.66       19.72      5.27 o 
  -4  -3   9     1365.44     1350.02     44.70 o 
  -3  -3   9       11.41       10.29      5.19 o 
  -2  -3   9      927.67      948.50     19.17 o 
  -1  -3   9      248.20      246.13      9.55 o 
   0  -3   9     1537.99     1566.69     40.83 o 
   1  -3   9      172.47      166.26      6.10 o 
   2  -3   9     1660.41     1750.89     58.30 o 
   3  -3   9      475.35      463.11     12.57 o 
   4  -3   9      565.99      541.53     14.45 o 
   5  -3   9      191.42      208.88      9.84 o 
   6  -3   9      355.96      382.40     18.73 o 
   7  -3   9      440.38      465.22     22.12 o 
  -6  -2   9      334.78      336.57     28.37 o 
  -5  -2   9      623.05      579.20     18.23 o 
  -4  -2   9      463.97      435.63     14.88 o 
  -3  -2   9      577.14      555.60     15.60 o 
  -2  -2   9      579.75      559.90     17.96 o 
  -1  -2   9      805.80      820.66     16.55 o 
   0  -2   9     2321.58     2292.54     70.42 o 
   1  -2   9      321.04      320.67      7.98 o 
   2  -2   9     3270.59     3444.02     65.14 o 
   3  -2   9       32.96       38.07      4.20 o 
   4  -2   9     2515.75     2585.50     30.00 o 
   5  -2   9        2.50        -.61      3.95 o 
   6  -2   9     1549.71     1589.01     51.79 o 
   7  -2   9         .13         .04      4.20 o 
   8  -2   9      937.85      987.20     45.86 o 
  -6  -1   9       40.39       43.26      6.65 o 
  -5  -1   9      527.14      505.18     18.58 o 
  -4  -1   9        5.91        3.58      3.48 o 
  -3  -1   9     1217.58     1237.71     44.54 o 
  -2  -1   9      260.61      241.99      9.78 o 
  -1  -1   9     1711.49     1706.91     49.15 o 
   0  -1   9       81.53       82.91      5.21 o 
   1  -1   9     2331.07     2282.76     45.00 o 
   2  -1   9       77.35       89.62      4.71 o 
   3  -1   9     4181.20     4284.26     90.35 o 
   4  -1   9      204.33      210.87     11.82 o 
   5  -1   9     2165.20     2217.96     39.21 o 
   6  -1   9       77.97       75.89      9.74 o 
   7  -1   9      890.79      860.44     28.26 o 
   8  -1   9      133.95      152.89     14.69 o 
  -6   0   9      647.48      623.71     22.20 o 
  -5   0   9      688.62      664.13     21.12 o 
  -4   0   9      578.27      579.73     19.27 o 
  -3   0   9      176.52      187.19      9.44 o 
  -2   0   9      439.27      448.82     13.04 o 
  -1   0   9      379.06      352.79     10.65 o 
   0   0   9     1001.79      986.28     28.24 o 
   1   0   9      472.90      406.61     14.79 o 
   2   0   9        7.41        5.76      3.49 o 
   3   0   9     1374.32     1400.49     39.31 o 
   4   0   9         .49         .06      3.41 o 
   5   0   9      264.12      251.22     13.57 o 
   6   0   9       13.71       15.89      6.02 o 
   7   0   9      423.00      394.34     29.61 o 
   8   0   9       13.26       19.70      7.14 o 
  -6   1   9      677.68      673.07     21.97 o 
  -5   1   9      477.65      481.80     21.94 o 
  -4   1   9     1260.75     1262.99     40.98 o 
  -3   1   9      190.59      183.63      9.46 o 
  -2   1   9     1350.84     1369.99     43.63 o 
  -1   1   9       71.68       76.28      5.48 o 
   0   1   9     1812.94     1903.31     60.50 o 
   1   1   9        5.45        6.95      3.79 o 
   2   1   9     1391.15     1295.20     30.60 o 
   3   1   9      577.55      563.12     36.69 o 
   4   1   9     2111.01     2258.11     54.42 o 
   5   1   9      824.68      828.89     23.34 o 
   6   1   9      506.91      477.59     19.09 o 
   7   1   9      671.34      608.79     45.24 o 
   8   1   9      452.69      451.63     21.33 o 
  -6   2   9       79.54       91.77      9.17 o 
  -5   2   9      370.54      387.51     24.31 o 
  -4   2   9       60.33       65.43      7.33 o 
  -3   2   9      136.86      139.96      8.61 o 
  -2   2   9      287.69      267.99     10.50 o 
  -1   2   9     1175.91     1166.05     22.96 o 
   0   2   9     2247.23     2291.68     31.05 o 
   1   2   9      907.26      913.24     21.69 o 
   2   2   9     3011.68     2977.16     37.92 o 
   3   2   9      545.11      537.54     15.93 o 
   4   2   9     2013.39     2067.86     42.48 o 
   5   2   9      865.94      888.57     33.29 o 
   6   2   9      872.91      828.58     49.14 o 
   7   2   9      509.15      463.55     28.86 o 
   8   2   9      805.24      814.13     71.33 o 
  -5   3   9      856.13      857.40     27.80 o 
  -4   3   9      190.81      195.54     10.85 o 
  -3   3   9     3032.65     2958.69     74.41 o 
  -2   3   9       67.71       75.81      6.50 o 
  -1   3   9     4595.76     4582.18    108.54 o 
   0   3   9        1.95        4.95      2.43 o 
   1   3   9     1819.14     1797.69     35.34 o 
   2   3   9       30.71       26.79      5.26 o 
   3   3   9     2271.36     2181.34     32.45 o 
   4   3   9         .21        1.63      3.25 o 
   5   3   9     1724.62     1761.97     29.19 o 
   6   3   9      229.74      237.77     18.89 o 
   7   3   9      131.11      132.76     11.68 o 
   8   3   9      391.38      388.48     27.36 o 
   9   3   9      129.53      140.74     19.67 o 
  -5   4   9       25.45       33.20      5.95 o 
  -4   4   9      911.37      913.07     57.91 o 
  -3   4   9       85.61       86.72      7.80 o 
  -2   4   9     2062.45     2017.45     55.76 o 
  -1   4   9        8.11       12.55      3.52 o 
   0   4   9      907.93      908.04     16.35 o 
   1   4   9      968.70      948.69     22.97 o 
   2   4   9      603.34      578.92     17.54 o 
   3   4   9     1654.96     1632.27     28.68 o 
   4   4   9      908.60      886.61     21.22 o 
   5   4   9     2301.55     2392.25     88.16 o 
   6   4   9      487.62      466.14     25.55 o 
   7   4   9     1183.60     1211.26     43.58 o 
   8   4   9        8.72       11.71      5.73 o 
   9   4   9     1456.40     1332.00    132.78 o 
  -4   5   9      344.95      347.63     22.90 o 
  -3   5   9      119.45      124.12      8.99 o 
  -2   5   9     1048.81      992.91     25.48 o 
  -1   5   9       10.82       11.90      3.47 o 
   0   5   9        3.60        8.63      4.82 o 
   1   5   9      562.84      532.44     17.76 o 
   2   5   9      671.74      658.97     23.88 o 
   3   5   9        2.28        1.75      3.44 o 
   4   5   9     2685.66     2679.27     37.76 o 
   5   5   9      227.98      225.15     11.64 o 
   6   5   9     1416.60     1479.24     41.64 o 
   7   5   9      110.49      119.34     15.88 o 
   8   5   9      182.39      190.60     15.39 o 
   9   5   9       28.27       30.27      7.64 o 
  -4   6   9       92.51      114.82     12.91 o 
  -3   6   9      572.71      598.45     28.30 o 
  -2   6   9      646.50      613.04     17.21 o 
  -1   6   9     1434.16     1434.96     24.32 o 
   0   6   9      323.47      334.77     15.24 o 
   1   6   9      995.84     1004.13     24.62 o 
   2   6   9     1844.19     1786.81     78.61 o 
   3   6   9     1524.04     1529.51     28.94 o 
   4   6   9      731.18      728.78     20.20 o 
   5   6   9      390.95      395.50     15.34 o 
   6   6   9      417.36      425.39     16.31 o 
   7   6   9       27.03       41.30     10.43 o 
   8   6   9      176.16      201.21     19.21 o 
  -3   7   9      618.28      641.02     30.63 o 
  -2   7   9      233.14      244.96     12.05 o 
  -1   7   9     1157.01     1172.56     29.58 o 
   0   7   9      298.90      298.69     14.76 o 
   1   7   9      538.48      524.10     18.31 o 
   2   7   9      121.26      112.93      9.35 o 
   3   7   9      602.29      568.47     18.09 o 
   4   7   9       19.74       23.16      6.30 o 
   5   7   9     1270.64     1286.12     29.71 o 
   6   7   9      220.08      227.98     12.48 o 
   7   7   9      581.06      598.86     29.09 o 
   8   7   9      107.11      131.22     15.21 o 
  -3   8   9       30.72       45.39     12.59 o 
  -2   8   9      998.15     1106.23     45.71 o 
  -1   8   9       86.68       91.46     15.31 o 
   0   8   9     1138.92     1161.08     44.38 o 
   1   8   9      383.80      348.17     24.56 o 
   2   8   9      837.57      817.55     35.63 o 
   3   8   9      517.51      512.05     28.25 o 
   4   8   9      144.89      150.39     16.71 o 
   5   8   9      990.48     1077.65     39.84 o 
   6   8   9      481.40      521.45     28.09 o 
   7   8   9      532.31      561.52     28.72 o 
  -2   9   9      511.48      595.30     34.84 o 
  -1   9   9      113.61      130.05     17.82 o 
   0   9   9      867.01      928.21     41.16 o 
   1   9   9       12.47        8.48      7.97 o 
   2   9   9     1520.18     1491.03     49.84 o 
   3   9   9      167.67      163.36     18.10 o 
   4   9   9     1618.97     1647.31     51.31 o 
   5   9   9       11.61       21.99      9.41 o 
   6   9   9     2535.16     2694.30     66.24 o 
   7   9   9        2.39        5.33      6.59 o 
  -1  10   9      339.66      333.31     26.97 o 
   0  10   9        7.99       11.36      8.32 o 
   1  10   9      620.60      671.47     35.55 o 
   2  10   9      130.52      139.82     17.24 o 
   3  10   9      653.28      655.60     34.54 o 
   4  10   9       84.19       94.87     15.61 o 
   5  10   9      204.79      224.84     21.12 o 
   6  10   9      250.81      263.00     22.94 o 
   7  10   9      276.81      314.22     24.63 o 
   0  11   9       78.17       72.16     14.33 o 
   1  11   9      470.80      529.52     33.29 o 
   2  11   9       33.26       36.67     12.21 o 
   3  11   9      591.37      592.14     34.52 o 
   4  11   9       19.84       21.53     11.16 o 
   5  11   9      464.21      488.22     31.61 o 
   6  11   9       14.90       19.99     10.68 o 
  -3 -10  10         .16        6.12      5.12 o 
  -2 -10  10      202.81      215.80     28.08 o 
  -1 -10  10         .03        2.84      6.37 o 
   0 -10  10      321.00      375.39     28.17 o 
   1 -10  10      135.41      149.21     18.50 o 
  -4  -9  10       87.44       92.17     11.37 o 
  -3  -9  10      211.72      223.35     19.35 o 
  -2  -9  10      257.13      296.73     28.03 o 
  -1  -9  10      823.81      939.20     58.83 o 
   0  -9  10      370.34      371.00     26.46 o 
   1  -9  10      265.62      296.66     24.17 o 
   2  -9  10      558.60      533.47     32.02 o 
   3  -9  10      251.25      267.35     23.38 o 
  -5  -8  10      831.21      860.21     41.88 o 
  -4  -8  10       42.08       42.73      8.89 o 
  -3  -8  10      821.37      858.18     27.77 o 
  -2  -8  10        6.59       13.35      5.68 o 
  -1  -8  10     1302.00     1410.03    120.66 o 
   0  -8  10       27.16       27.72      9.70 o 
   1  -8  10     1048.77      980.01     40.29 o 
   2  -8  10       53.43       67.15     13.23 o 
   3  -8  10      758.85      743.35     36.34 o 
   4  -8  10       23.04       32.18      6.58 o 
  -5  -7  10       91.51       73.57      7.99 o 
  -4  -7  10      314.87      322.80     13.85 o 
  -3  -7  10        3.63        4.49      3.61 o 
  -2  -7  10      953.67     1044.35     22.81 o 
  -1  -7  10      192.81      194.17     10.01 o 
   0  -7  10      615.18      667.99     27.09 o 
   1  -7  10      636.07      671.53     21.29 o 
   2  -7  10      237.10      238.17     13.11 o 
   3  -7  10      612.56      669.65     18.08 o 
   4  -7  10      315.37      333.46     13.56 o 
   5  -7  10      695.75      801.92     40.04 o 
  -5  -6  10       44.16       50.55      7.30 o 
  -4  -6  10      793.01      772.37     38.37 o 
  -3  -6  10      104.83      108.10      8.90 o 
  -2  -6  10      830.26      862.16     20.55 o 
  -1  -6  10       84.83       93.98      7.77 o 
   0  -6  10      717.44      768.68     44.07 o 
   1  -6  10         .03        5.69      4.03 o 
   2  -6  10     1422.00     1453.67     24.51 o 
   3  -6  10       27.06       35.50      5.29 o 
   4  -6  10     1152.27     1136.03     24.15 o 
   5  -6  10        2.54        7.16      4.94 o 
  -6  -5  10        7.04       14.19      6.26 o 
  -5  -5  10      984.09      975.26     48.05 o 
  -4  -5  10        2.82         .71      3.93 o 
  -3  -5  10     2058.84     2010.75     74.69 o 
  -2  -5  10        8.78       13.65      4.32 o 
  -1  -5  10      712.37      770.26     23.98 o 
   0  -5  10      490.54      508.83     33.60 o 
   1  -5  10      761.23      805.99     27.69 o 
   2  -5  10      570.29      558.33     14.72 o 
   3  -5  10      469.85      477.96     14.34 o 
   4  -5  10      549.03      548.28     16.26 o 
   5  -5  10       97.18       92.17     10.63 o 
   6  -5  10      325.28      351.86     18.82 o 
  -6  -4  10      355.64      351.51     25.85 o 
  -5  -4  10      601.08      622.74     58.63 o 
  -4  -4  10      442.05      432.65     18.75 o 
  -3  -4  10      826.48      811.17     19.90 o 
  -2  -4  10      164.81      164.95      9.10 o 
  -1  -4  10       62.05       52.49      5.89 o 
   0  -4  10       34.09       33.03      4.71 o 
   1  -4  10      915.80      893.13     44.22 o 
   2  -4  10      418.78      414.18     12.23 o 
   3  -4  10     1388.14     1352.89     22.98 o 
   4  -4  10       16.36       21.31      6.42 o 
   5  -4  10      614.33      620.62     22.92 o 
   6  -4  10       54.76       57.08      9.27 o 
  -6  -3  10      491.62      484.43     30.54 o 
  -5  -3  10        6.67        5.93      3.96 o 
  -4  -3  10      826.75      849.57     26.96 o 
  -3  -3  10      231.08      201.74     13.32 o 
  -2  -3  10     1361.11     1325.72     29.76 o 
  -1  -3  10      687.64      624.03     23.41 o 
   0  -3  10      657.00      670.10     24.36 o 
   1  -3  10     3094.03     3131.94     73.85 o 
   2  -3  10     1507.59     1567.73     40.37 o 
   3  -3  10     1268.61     1293.89     28.22 o 
   4  -3  10      580.96      595.98     20.62 o 
   5  -3  10      587.63      622.86     22.59 o 
   6  -3  10      340.32      338.31     28.08 o 
   7  -3  10      263.53      290.13     22.40 o 
  -6  -2  10      164.86      196.61     11.94 o 
  -5  -2  10      502.72      474.92     19.01 o 
  -4  -2  10      885.23      853.40     21.36 o 
  -3  -2  10      501.29      465.97     14.94 o 
  -2  -2  10     1745.86     1705.54    115.02 o 
  -1  -2  10     1002.44      999.48     19.14 o 
   0  -2  10     1042.85     1057.73     25.57 o 
   1  -2  10     2036.72     1999.24     41.47 o 
   2  -2  10     2781.36     2836.62     66.06 o 
   3  -2  10      588.64      568.51     21.03 o 
   4  -2  10     2492.96     2538.28     41.32 o 
   5  -2  10        1.96        6.06      4.99 o 
   6  -2  10      906.89      923.93     28.58 o 
   7  -2  10       10.22        7.88      5.27 o 
  -6  -1  10        3.32        4.58      4.06 o 
  -5  -1  10      574.87      524.11     24.46 o 
  -4  -1  10        9.68       12.55      4.61 o 
  -3  -1  10     1312.32     1254.55     44.44 o 
  -2  -1  10       73.09       63.58      6.24 o 
  -1  -1  10     1106.14     1142.58     27.16 o 
   0  -1  10      222.80      213.21     10.03 o 
   1  -1  10      709.75      729.73     24.73 o 
   2  -1  10      122.34      119.50     11.22 o 
   3  -1  10      185.14      187.48      8.08 o 
   4  -1  10      485.83      484.99     18.13 o 
   5  -1  10     1006.43      982.65     27.09 o 
   6  -1  10      206.72      200.00     13.86 o 
   7  -1  10      516.51      526.54     22.66 o 
   8  -1  10      351.92      373.05     29.17 o 
  -6   0  10      321.45      331.86     15.68 o 
  -5   0  10      128.31      115.64     10.24 o 
  -4   0  10     1078.82      994.84     47.75 o 
  -3   0  10      333.81      310.11     13.58 o 
  -2   0  10      141.76      147.70      8.29 o 
  -1   0  10      305.68      309.27     10.52 o 
   0   0  10       45.64       56.64      4.55 o 
   1   0  10     1002.70      985.03     29.79 o 
   2   0  10      279.57      297.35     26.78 o 
   3   0  10     2898.66     2934.68    126.27 o 
   4   0  10      269.27      265.09     17.73 o 
   5   0  10     3157.23     3049.18     78.88 o 
   6   0  10       47.02       47.22      8.41 o 
   7   0  10      566.19      569.64     23.19 o 
   8   0  10       17.12       15.97      6.55 o 
  -5   1  10       13.60       14.46      6.04 o 
  -4   1  10      987.12      969.86     39.86 o 
  -3   1  10       19.06       18.57      4.64 o 
  -2   1  10      845.25      882.65     42.34 o 
  -1   1  10      216.57      198.00      8.50 o 
   0   1  10     1482.96     1509.12     29.98 o 
   1   1  10      162.18      154.40     14.54 o 
   2   1  10     2179.92     2140.78    111.91 o 
   3   1  10       12.95       15.36      5.16 o 
   4   1  10     1130.04     1131.68     40.18 o 
   5   1  10       45.40       54.32      7.90 o 
   6   1  10     1121.69     1049.22     37.30 o 
   7   1  10       59.24       70.31     11.84 o 
   8   1  10      302.80      291.51     17.74 o 
  -5   2  10      451.24      463.20     45.12 o 
  -4   2  10      323.17      328.24     13.97 o 
  -3   2  10     1060.81     1030.09     33.90 o 
  -2   2  10      492.40      509.19     23.25 o 
  -1   2  10      508.52      544.28     20.66 o 
   0   2  10      956.95      984.12     24.65 o 
   1   2  10      728.33      695.89     20.21 o 
   2   2  10     1802.43     1697.74     65.77 o 
   3   2  10      197.54      201.14     10.84 o 
   4   2  10     1436.30     1487.80     42.15 o 
   5   2  10       76.66       76.81     12.56 o 
   6   2  10      618.43      604.16     27.63 o 
   7   2  10         .77        1.33      4.94 o 
   8   2  10      232.15      261.09     23.90 o 
  -5   3  10      589.31      611.07     29.37 o 
  -4   3  10        8.40        7.08      4.21 o 
  -3   3  10     1036.18     1029.81     51.21 o 
  -2   3  10      143.28      141.25      8.29 o 
  -1   3  10     3335.51     3234.90    103.33 o 
   0   3  10       42.47       49.65      7.57 o 
   1   3  10     1623.89     1570.72     30.55 o 
   2   3  10      225.51      205.57     11.44 o 
   3   3  10     1572.27     1547.10     39.43 o 
   4   3  10       88.95       91.67      8.21 o 
   5   3  10     1545.47     1583.62     38.80 o 
   6   3  10      416.78      399.46     24.84 o 
   7   3  10     1637.28     1636.23     52.40 o 
   8   3  10      592.13      570.84     56.34 o 
  -4   4  10      268.99      264.05     17.61 o 
  -3   4  10      128.15      130.47      8.95 o 
  -2   4  10     1108.76     1078.81     35.32 o 
  -1   4  10     1499.55     1439.03     32.13 o 
   0   4  10     1285.53     1259.03     33.37 o 
   1   4  10      312.90      314.86     20.01 o 
   2   4  10       59.42       55.48      8.33 o 
   3   4  10     2600.74     2530.59     42.48 o 
   4   4  10      831.99      798.37     21.33 o 
   5   4  10     1660.01     1701.54     31.07 o 
   6   4  10      420.87      389.12     24.19 o 
   7   4  10      964.75      929.94     39.29 o 
   8   4  10      211.25      202.00     16.04 o 
  -4   5  10      408.32      435.94     34.34 o 
  -3   5  10      150.62      148.62      9.29 o 
  -2   5  10      762.01      723.20     24.58 o 
  -1   5  10       18.65       24.39      6.80 o 
   0   5  10     1531.68     1568.46     32.95 o 
   1   5  10       31.80       34.43      6.70 o 
   2   5  10       79.83       86.61      8.69 o 
   3   5  10      369.18      331.08     14.45 o 
   4   5  10     1782.78     1773.91     50.25 o 
   5   5  10       31.37       43.09      7.36 o 
   6   5  10     1368.44     1303.64     42.96 o 
   7   5  10      398.24      371.35     25.09 o 
   8   5  10      250.34      241.33     15.71 o 
  -3   6  10      625.03      622.89     45.18 o 
  -2   6  10      197.56      202.13     14.05 o 
  -1   6  10      540.21      597.19     29.78 o 
   0   6  10     1043.51     1051.81     27.55 o 
   1   6  10      448.15      481.88     18.32 o 
   2   6  10      275.90      252.10     13.15 o 
   3   6  10      432.34      416.21     16.30 o 
   4   6  10     1263.40     1274.38     27.91 o 
   5   6  10      481.04      489.40     19.07 o 
   6   6  10      831.41      875.99     23.77 o 
   7   6  10       40.67       43.27     10.63 o 
   8   6  10      290.98      334.46     24.86 o 
  -3   7  10      408.06      416.13     20.45 o 
  -2   7  10      197.21      201.85     14.99 o 
  -1   7  10      787.65      802.33     25.67 o 
   0   7  10       38.43       35.36      7.23 o 
   1   7  10     1138.67     1116.72     31.07 o 
   2   7  10        6.30        7.49      4.46 o 
   3   7  10      657.63      637.41     20.23 o 
   4   7  10        1.91        2.11      3.63 o 
   5   7  10      571.17      586.77     19.66 o 
   6   7  10      178.18      186.16     11.64 o 
   7   7  10      703.62      728.86     33.18 o 
   8   7  10      162.97      187.85     18.39 o 
  -2   8  10     1370.15     1555.91     56.14 o 
  -1   8  10      188.75      216.22     21.43 o 
   0   8  10      999.44     1054.33     43.78 o 
   1   8  10      531.97      520.50     30.49 o 
   2   8  10      544.63      537.76     30.42 o 
   3   8  10      280.83      289.16     22.87 o 
   4   8  10      478.94      506.52     28.66 o 
   5   8  10      591.64      576.75     30.28 o 
   6   8  10       62.25       89.46     13.56 o 
   7   8  10      887.66      991.02     38.56 o 
  -1   9  10      373.39      415.09     29.98 o 
   0   9  10      703.93      701.96     37.05 o 
   1   9  10         .10        5.57      6.87 o 
   2   9  10     1252.53     1164.80     45.58 o 
   3   9  10         .14         .99      7.18 o 
   4   9  10     1407.08     1417.72     48.97 o 
   5   9  10         .24       -2.05      6.68 o 
   6   9  10     1451.10     1562.25     51.44 o 
   7   9  10       34.36       47.06     11.05 o 
   0  10  10       78.52       96.22     16.37 o 
   1  10  10      281.79      305.01     25.32 o 
   2  10  10      190.64      216.06     21.38 o 
   3  10  10      566.59      550.90     32.90 o 
   4  10  10      136.77      166.34     19.46 o 
   5  10  10      570.85      608.56     34.10 o 
   6  10  10      333.06      358.76     26.46 o 
   2  11  10       44.56       51.11     13.63 o 
   3  11  10      533.65      517.58     33.14 o 
   4  11  10         .71        1.73      9.18 o 
   5  11  10      495.08      544.70     33.88 o 
  -3  -9  11      130.08      123.18     12.75 o 
  -2  -9  11      150.08      173.85     13.30 o 
  -1  -9  11      256.75      269.01     23.10 o 
   0  -9  11      241.89      264.97     22.69 o 
   1  -9  11      321.91      323.37     25.31 o 
   2  -9  11      465.27      473.90     30.30 o 
  -4  -8  11      247.26      247.52     22.36 o 
  -3  -8  11      309.93      346.81     18.39 o 
  -2  -8  11        1.64        3.34      4.70 o 
  -1  -8  11      859.02      963.09     42.20 o 
   0  -8  11       19.94       17.51      8.33 o 
   1  -8  11     1076.88     1134.64     43.90 o 
   2  -8  11       72.13       88.89     14.51 o 
  -4  -7  11      248.86      276.63     14.99 o 
  -3  -7  11       80.19       96.25      8.48 o 
  -2  -7  11      223.88      245.78     11.76 o 
  -1  -7  11      268.94      282.90     13.27 o 
   0  -7  11      736.99      831.61     45.97 o 
   1  -7  11      671.78      642.41     21.68 o 
   2  -7  11      444.55      420.55     17.85 o 
   3  -7  11      596.16      580.07     29.69 o 
   4  -7  11       94.79      102.49     10.28 o 
  -5  -6  11       45.25       47.79     11.35 o 
  -4  -6  11      606.07      609.62     20.12 o 
  -3  -6  11      139.03      136.42      9.70 o 
  -2  -6  11     1900.44     1986.15     98.15 o 
  -1  -6  11         .52        6.40      4.04 o 
   0  -6  11      810.50      847.80     44.73 o 
   1  -6  11      105.86       97.77      9.16 o 
   2  -6  11      982.61     1048.70     27.12 o 
   3  -6  11        2.10        6.83      3.64 o 
   4  -6  11      741.98      807.26     32.11 o 
   5  -6  11       47.60       56.87      9.19 o 
  -5  -5  11      301.21      296.45     14.20 o 
  -4  -5  11        3.65        1.00      3.82 o 
  -3  -5  11      524.12      566.37     17.57 o 
  -2  -5  11       32.66       41.74      6.06 o 
  -1  -5  11      629.36      672.39     20.60 o 
   0  -5  11       38.72       42.16      5.65 o 
   1  -5  11       16.82       23.51      5.59 o 
   2  -5  11      961.47      985.76     35.51 o 
   3  -5  11      478.05      500.67     22.02 o 
   4  -5  11      626.35      637.86     22.74 o 
   5  -5  11       81.13       99.72     12.23 o 
   6  -5  11      595.55      619.10     25.26 o 
  -5  -4  11      467.03      475.78     68.16 o 
  -4  -4  11      221.63      217.77     11.78 o 
  -3  -4  11     1003.24     1029.46     29.76 o 
  -2  -4  11        2.34        7.72      3.79 o 
  -1  -4  11     1307.17     1359.19     35.47 o 
   0  -4  11       23.08       19.79      4.28 o 
   1  -4  11       93.35      109.50      7.23 o 
   2  -4  11      146.60      141.38     11.76 o 
   3  -4  11     1794.40     1822.66     80.52 o 
   4  -4  11       38.77       42.14      7.64 o 
   5  -4  11      760.77      766.62     26.05 o 
   6  -4  11       55.70       65.49      9.79 o 
  -5  -3  11       12.77       21.17      5.28 o 
  -4  -3  11      979.38      948.85     61.01 o 
  -3  -3  11       29.73       28.54      5.39 o 
  -2  -3  11     1011.86     1047.10     30.51 o 
  -1  -3  11      363.13      365.86     12.65 o 
   0  -3  11     1499.67     1494.60     47.39 o 
   1  -3  11      441.89      434.04     10.45 o 
   2  -3  11     1297.63     1309.89     53.71 o 
   3  -3  11     1717.00     1736.57     37.26 o 
   4  -3  11      864.92      891.60     34.94 o 
   5  -3  11      713.03      732.59     25.07 o 
   6  -3  11      103.39      112.18     18.54 o 
   7  -3  11      222.02      256.74     16.97 o 
  -5  -2  11      131.49      128.63      9.91 o 
  -4  -2  11      620.10      606.52     18.70 o 
  -3  -2  11      593.10      569.79     17.14 o 
  -2  -2  11     1317.93     1328.55     62.76 o 
  -1  -2  11      242.09      218.22     12.12 o 
   0  -2  11     1294.15     1304.46     40.50 o 
   1  -2  11      201.83      199.21     10.22 o 
   2  -2  11      488.00      509.02     28.75 o 
   3  -2  11      331.66      309.11     14.51 o 
   4  -2  11     1033.49     1039.71     35.47 o 
   5  -2  11       11.75       14.45      6.06 o 
   6  -2  11     1147.18     1165.09     32.76 o 
   7  -2  11       38.81       37.97      8.61 o 
  -5  -1  11      335.04      342.02     23.10 o 
  -4  -1  11       20.62       19.13      4.97 o 
  -3  -1  11     1247.48     1175.27     63.27 o 
  -2  -1  11       45.27       49.95      5.80 o 
  -1  -1  11     1187.53     1207.71     54.73 o 
   0  -1  11      653.35      609.90     52.24 o 
   1  -1  11     1037.57     1060.47     76.88 o 
   2  -1  11      834.02      837.36     72.62 o 
   3  -1  11      993.95      947.60     24.84 o 
   4  -1  11     1303.04     1226.16     29.45 o 
   5  -1  11      303.70      306.67     16.16 o 
   6  -1  11     1148.75     1072.09     30.96 o 
   7  -1  11      580.44      533.19     23.41 o 
  -5   0  11      160.54      162.91     10.96 o 
  -4   0  11      233.79      234.56     14.78 o 
  -3   0  11      557.97      516.93     32.12 o 
  -2   0  11      763.46      680.04     37.94 o 
  -1   0  11      464.39      501.58     19.42 o 
   0   0  11        2.74        5.64      4.80 o 
   1   0  11      684.72      649.63     45.72 o 
   2   0  11      172.92      163.74     15.24 o 
   3   0  11     1087.91     1074.43     92.35 o 
   4   0  11      171.05      157.29     11.16 o 
   5   0  11     2216.44     2135.34     70.69 o 
   6   0  11       36.43       36.48      7.76 o 
   7   0  11     1194.40     1112.06     52.19 o 
   8   0  11       15.48       17.63     10.77 o 
  -5   1  11       13.16       19.22      5.20 o 
  -4   1  11      810.43      832.55     42.10 o 
  -3   1  11       95.81       93.61      7.78 o 
  -2   1  11     1172.58     1152.79    108.63 o 
  -1   1  11       50.05       57.73      8.27 o 
   0   1  11      563.78      626.18     25.34 o 
   1   1  11      405.10      390.58     24.88 o 
   2   1  11     1241.41     1269.89     74.21 o 
   3   1  11      211.64      200.92     16.56 o 
   4   1  11      763.04      781.31     33.40 o 
   5   1  11      347.49      311.62     15.79 o 
   6   1  11       93.36      103.82     11.00 o 
   7   1  11      109.55      104.12     11.47 o 
   8   1  11      128.29      132.09     13.52 o 
  -5   2  11      404.37      433.69     32.38 o 
  -4   2  11      430.33      444.26     26.47 o 
  -3   2  11      305.42      311.09     25.99 o 
  -2   2  11      383.08      356.21     22.94 o 
  -1   2  11      562.69      532.72     47.23 o 
   0   2  11      895.66      882.00     24.73 o 
   1   2  11      219.91      240.09     13.20 o 
   2   2  11      964.35      921.87     53.84 o 
   3   2  11       82.15       79.59      9.40 o 
   4   2  11     1663.67     1698.31     40.70 o 
   5   2  11         .36         .10      5.12 o 
   6   2  11     1185.82     1124.90     56.17 o 
   7   2  11      118.86      114.68     11.96 o 
   8   2  11      580.58      543.90     35.19 o 
  -4   3  11        5.98        5.84      3.38 o 
  -3   3  11     1203.57     1158.72     93.77 o 
  -2   3  11         .70       -1.39      4.52 o 
  -1   3  11     1691.29     1603.34     63.33 o 
   0   3  11        6.31       11.70      5.91 o 
   1   3  11     2886.73     2875.86     43.70 o 
   2   3  11       10.02        9.75      4.71 o 
   3   3  11      738.71      681.64     31.67 o 
   4   3  11      595.68      594.11     19.06 o 
   5   3  11     1015.96     1022.02     38.64 o 
   6   3  11      193.89      185.67     18.38 o 
   7   3  11      670.56      657.97     34.68 o 
   8   3  11      167.17      175.44     14.03 o 
  -4   4  11       63.23       65.51     10.23 o 
  -3   4  11      180.61      213.28     23.84 o 
  -2   4  11      411.84      414.78     34.79 o 
  -1   4  11      422.23      391.52     24.76 o 
   0   4  11     1019.74     1021.66     27.50 o 
   1   4  11     1963.70     1941.97     36.55 o 
   2   4  11      362.93      346.56     29.35 o 
   3   4  11      645.33      627.75     20.24 o 
   4   4  11        9.23        8.57      4.59 o 
   5   4  11     2181.69     2241.48    108.62 o 
   6   4  11      333.39      324.69     23.21 o 
   7   4  11     1388.34     1405.65     49.42 o 
   8   4  11       33.44       29.34      7.94 o 
  -3   5  11        3.05        9.16      5.72 o 
  -2   5  11     1021.36      996.08     71.91 o 
  -1   5  11        3.79        3.82      5.20 o 
   0   5  11     1509.69     1520.77     34.05 o 
   1   5  11       19.10       16.90      5.96 o 
   2   5  11      841.11      795.16     32.04 o 
   3   5  11       76.45       65.70      8.19 o 
   4   5  11      466.60      470.24     17.81 o 
   5   5  11      339.58      339.68     18.07 o 
   6   5  11     1324.12     1321.97     44.99 o 
   7   5  11      302.51      308.30     23.63 o 
   8   5  11      620.64      648.61     35.46 o 
  -3   6  11      161.01      163.40     23.37 o 
  -2   6  11      152.89      168.38     13.43 o 
  -1   6  11      568.39      539.52     21.70 o 
   0   6  11      481.26      480.85     19.82 o 
   1   6  11      684.07      707.72     41.78 o 
   2   6  11      719.02      712.47     22.57 o 
   3   6  11      114.86      127.30     10.21 o 
   4   6  11      505.65      551.44     19.60 o 
   5   6  11      389.59      387.46     16.54 o 
   6   6  11      905.24      948.68     47.54 o 
   7   6  11       57.64       64.87     13.09 o 
   8   6  11      638.03      720.51     36.82 o 
  -2   7  11        3.08        1.56      5.35 o 
  -1   7  11      516.20      485.24     20.96 o 
   0   7  11       12.07        6.94      5.25 o 
   1   7  11      691.59      735.41     23.98 o 
   2   7  11       24.50       31.64      6.52 o 
   3   7  11      396.96      391.23     16.92 o 
   4   7  11       55.16       63.86      8.32 o 
   5   7  11      410.78      429.32     17.50 o 
   6   7  11      143.53      149.10     10.68 o 
   7   7  11      268.31      277.12     21.58 o 
   8   7  11      321.52      363.78     25.82 o 
  -1   8  11      248.83      270.26     24.62 o 
   0   8  11     1289.46     1338.32     50.85 o 
   1   8  11      551.26      522.55     31.86 o 
   2   8  11      556.79      570.43     32.23 o 
   3   8  11      950.23      934.88     40.06 o 
   4   8  11      247.25      253.37     21.54 o 
   5   8  11      344.95      341.81     24.38 o 
   6   8  11      143.98      159.87     16.74 o 
   0   9  11      919.56      989.74     45.72 o 
   1   9  11       68.63       72.79     14.71 o 
   2   9  11      814.98      812.42     39.83 o 
   3   9  11       57.65       55.25     13.26 o 
   4   9  11     1035.51     1000.09     42.55 o 
   5   9  11        2.87        7.66      7.66 o 
   6   9  11      910.39     1016.60     42.60 o 
   7   9  11       64.02       69.79     12.41 o 
   1  10  11      785.03      835.90     42.41 o 
   2  10  11      248.94      221.77     22.99 o 
   3  10  11      252.41      263.31     24.29 o 
   4  10  11      373.15      364.21     27.91 o 
   5  10  11      358.76      390.99     28.57 o 
   6  10  11      234.51      268.50     23.36 o 
  -2  -8  12         .02        3.15      4.92 o 
  -1  -8  12      335.54      364.89     32.22 o 
   0  -8  12       79.20       83.95     14.12 o 
  -3  -7  12      272.15      305.60     15.19 o 
  -2  -7  12      526.02      570.61     18.08 o 
  -1  -7  12      248.62      269.41     18.08 o 
   0  -7  12      497.83      538.06     29.65 o 
   1  -7  12      320.88      333.46     23.17 o 
   2  -7  12      292.22      297.90     21.96 o 
   3  -7  12      680.73      701.28     33.93 o 
  -4  -6  12      273.90      301.34     14.05 o 
  -3  -6  12       22.69       26.07      5.56 o 
  -2  -6  12      422.82      454.53     15.93 o 
  -1  -6  12         .22        3.20      3.55 o 
   0  -6  12     1123.14     1206.02     35.41 o 
   1  -6  12       26.85       27.06      9.97 o 
   2  -6  12      459.31      449.32     27.56 o 
   3  -6  12      380.57      380.39     25.52 o 
   4  -6  12      991.46      984.86     29.14 o 
  -4  -5  12       66.22       67.44      7.84 o 
  -3  -5  12      498.25      524.85     17.46 o 
  -2  -5  12      245.67      242.36     11.63 o 
  -1  -5  12      372.57      403.34     21.47 o 
   0  -5  12      405.46      429.33     17.69 o 
   1  -5  12      219.53      217.64     19.73 o 
   2  -5  12      184.39      161.17     17.61 o 
   3  -5  12       37.71       38.51     11.41 o 
   4  -5  12     1097.82     1149.68     31.19 o 
   5  -5  12      301.50      299.74     17.21 o 
  -4  -4  12        3.11        -.45      3.76 o 
  -3  -4  12     1036.52     1086.62     54.41 o 
  -2  -4  12       68.92       77.47      7.64 o 
  -1  -4  12     1026.07     1021.96     42.60 o 
   0  -4  12       26.42       23.91      6.77 o 
   1  -4  12      549.45      565.76     49.05 o 
   2  -4  12       13.12        9.77      8.19 o 
   3  -4  12      345.37      327.62     15.84 o 
   4  -4  12       50.37       49.55      8.14 o 
   5  -4  12      750.92      759.33     26.58 o 
   6  -4  12       39.39       46.10      8.92 o 
  -5  -3  12         .64        2.43      7.51 o 
  -4  -3  12      511.99      481.95     26.49 o 
  -3  -3  12       31.96       44.72      6.48 o 
  -2  -3  12      959.74     1016.13     34.82 o 
  -1  -3  12      251.58      247.40     14.80 o 
   0  -3  12      421.61      433.48     18.74 o 
   1  -3  12      351.26      348.99     26.83 o 
   2  -3  12      170.23      164.41     17.46 o 
   3  -3  12      896.06      895.54     39.47 o 
   4  -3  12      388.92      391.08     22.94 o 
   5  -3  12     1137.39     1165.29     32.33 o 
   6  -3  12       64.49       76.44     10.80 o 
  -5  -2  12       89.33       88.61     11.00 o 
  -4  -2  12      520.08      540.71     31.16 o 
  -3  -2  12       66.25       53.14      9.15 o 
  -2  -2  12     1108.43     1130.29     23.42 o 
  -1  -2  12      153.80      149.88     12.01 o 
   0  -2  12     1571.73     1662.28    134.85 o 
   1  -2  12       60.32       66.41     15.16 o 
   2  -2  12     1387.26     1415.45     96.41 o 
   3  -2  12       11.23       13.01      4.61 o 
   4  -2  12     1065.11     1059.99     28.91 o 
   5  -2  12        4.88        8.06      7.33 o 
   6  -2  12      772.75      805.98     28.02 o 
   7  -2  12       65.90       62.38     14.84 o 
  -4  -1  12         .09         .16      2.72 o 
  -3  -1  12      815.30      760.82     63.46 o 
  -2  -1  12      182.61      158.03     34.09 o 
  -1  -1  12     1973.70     1981.39    116.09 o 
   0  -1  12      544.25      565.75     64.82 o 
   1  -1  12      738.48      770.31     70.00 o 
   2  -1  12      693.37      716.03     64.76 o 
   3  -1  12      758.93      707.03     22.35 o 
   4  -1  12      427.23      406.39     18.05 o 
   5  -1  12      411.86      378.63     18.27 o 
   6  -1  12     1074.84     1060.25     31.61 o 
   7  -1  12      144.93      128.67     13.62 o 
  -4   0  12      177.94      200.24     31.05 o 
  -3   0  12      317.02      311.27     17.62 o 
  -2   0  12      296.95      272.88     23.08 o 
  -1   0  12      706.81      675.21     59.47 o 
   0   0  12      221.27      221.86     13.63 o 
   1   0  12      407.89      410.57     21.71 o 
   2   0  12        2.45        1.09      4.29 o 
   3   0  12     1000.48     1005.56     63.53 o 
   4   0  12       12.23       10.98      5.36 o 
   5   0  12     1108.99     1048.26     29.53 o 
   6   0  12      107.95       99.71     11.32 o 
   7   0  12     1502.92     1422.80     38.20 o 
  -4   1  12      309.63      355.41     32.40 o 
  -3   1  12       44.78       38.10      9.67 o 
  -2   1  12     1190.62     1156.20    104.90 o 
  -1   1  12      406.10      413.22     26.17 o 
   0   1  12      580.02      615.50     25.94 o 
   1   1  12      548.68      520.67     21.52 o 
   2   1  12      358.98      368.11     27.66 o 
   3   1  12      427.47      437.41     43.40 o 
   4   1  12     1051.32     1038.33     40.43 o 
   5   1  12      340.15      320.76     16.73 o 
   6   1  12      380.01      364.00     18.49 o 
   7   1  12      461.02      416.63     20.55 o 
  -4   2  12      489.95      508.15     47.42 o 
  -3   2  12      341.05      354.08     33.95 o 
  -2   2  12      808.35      770.82     52.72 o 
  -1   2  12      387.96      350.59     17.53 o 
   0   2  12      406.84      423.55     21.48 o 
   1   2  12      256.94      232.18     13.77 o 
   2   2  12      956.17      909.60     49.04 o 
   3   2  12      108.40      106.86     10.48 o 
   4   2  12     1004.62     1022.71     37.32 o 
   5   2  12       14.55       15.53      8.54 o 
   6   2  12      685.82      670.05     77.72 o 
   7   2  12      143.99      117.07     12.44 o 
   8   2  12      401.12      384.11     28.97 o 
  -4   3  12       11.95       15.12      6.27 o 
  -3   3  12      722.10      720.30     87.54 o 
  -2   3  12       16.26       28.48      7.53 o 
  -1   3  12     1238.32     1228.04     40.05 o 
   0   3  12       52.67       53.73      8.66 o 
   1   3  12     1148.81     1210.62     29.93 o 
   2   3  12       96.67       96.02      9.88 o 
   3   3  12      771.30      745.28     67.76 o 
   4   3  12      203.57      226.15     12.78 o 
   5   3  12      327.30      324.88     23.54 o 
   6   3  12      611.51      614.52     32.82 o 
   7   3  12      357.10      361.94     26.88 o 
   8   3  12      425.18      417.08     29.83 o 
  -3   4  12      120.24      116.93     12.69 o 
  -2   4  12       59.06       52.32      9.07 o 
  -1   4  12      693.96      690.54     24.70 o 
   0   4  12      296.66      316.94     16.59 o 
   1   4  12     2006.44     1919.54     38.22 o 
   2   4  12      596.28      561.07     22.33 o 
   3   4  12     1709.27     1579.20    102.90 o 
   4   4  12        3.55        1.59      4.77 o 
   5   4  12     1545.76     1534.96     49.23 o 
   6   4  12        7.17       13.00      8.89 o 
   7   4  12     1327.46     1288.06     48.82 o 
   8   4  12       47.14       46.97     12.74 o 
  -3   5  12        2.93        3.52      8.88 o 
  -2   5  12      703.03      669.47     25.61 o 
  -1   5  12        6.74       11.14      6.43 o 
   0   5  12     1545.91     1464.41     34.95 o 
   1   5  12       63.28       63.06      9.12 o 
   2   5  12     1999.38     1910.25     82.62 o 
   3   5  12       18.26       15.56      5.80 o 
   4   5  12      290.74      292.47     15.04 o 
   5   5  12      195.28      205.42     14.70 o 
   6   5  12      926.01      893.29     38.58 o 
   7   5  12      227.56      225.05     20.99 o 
   8   5  12      532.72      539.30     33.42 o 
  -2   6  12      177.72      194.71     14.79 o 
  -1   6  12      375.73      370.53     25.89 o 
   0   6  12      264.85      267.63     15.94 o 
   1   6  12      206.26      217.95     13.99 o 
   2   6  12      768.02      744.56     27.50 o 
   3   6  12      190.60      208.72     18.07 o 
   4   6  12      333.86      357.70     16.64 o 
   5   6  12       21.48       20.74      6.03 o 
   6   6  12      621.48      650.25     32.65 o 
   7   6  12       27.38       39.91     11.33 o 
  -1   7  12      280.20      304.37     17.57 o 
   0   7  12         .05        1.27      4.59 o 
   1   7  12      381.17      389.78     18.49 o 
   2   7  12      116.40      119.90     10.71 o 
   3   7  12      595.38      595.38     28.34 o 
   4   7  12      202.75      225.01     13.57 o 
   5   7  12      451.99      481.38     19.24 o 
   6   7  12      221.07      223.68     13.36 o 
   7   7  12      418.67      417.14     26.92 o 
   0   8  12      491.23      526.12     33.82 o 
   1   8  12      743.92      736.15     38.74 o 
   2   8  12      575.28      611.66     34.70 o 
   3   8  12      848.41      864.12     39.85 o 
   4   8  12      221.71      202.87     20.43 o 
   5   8  12      513.53      556.74     31.27 o 
   6   8  12      167.02      168.30     17.54 o 
   1   9  12       70.76      100.11     17.34 o 
   2   9  12     1046.75     1049.67     46.55 o 
   3   9  12        2.80       12.57      9.11 o 
   4   9  12      567.07      574.26     33.83 o 
   5   9  12      106.49      114.90     16.97 o 
   6   9  12      531.35      552.45     32.36 o 
   4  10  12      312.79      335.81     26.83 o 
  -2  -7  13      328.57      353.21     15.25 o 
  -1  -7  13      327.45      395.19     18.88 o 
   0  -7  13      188.12      178.80     17.98 o 
   1  -7  13      595.01      625.74     33.24 o 
   2  -7  13      309.54      330.98     24.32 o 
  -3  -6  13         .13        5.59      3.58 o 
  -2  -6  13      883.21      960.58     61.73 o 
  -1  -6  13         .40         .61      4.35 o 
   0  -6  13      810.18      803.45     37.92 o 
   1  -6  13        5.64        6.99      7.14 o 
   2  -6  13      756.66      776.28     37.49 o 
   3  -6  13       84.30       68.04     13.66 o 
  -3  -5  13       66.54       65.56      7.70 o 
  -2  -5  13      104.01      117.33     11.89 o 
  -1  -5  13      382.03      389.70     19.51 o 
   0  -5  13      321.70      335.52     44.41 o 
   1  -5  13      228.09      208.72     20.29 o 
   2  -5  13      155.70      159.43     17.97 o 
   3  -5  13        4.79        4.53      7.20 o 
   4  -5  13      672.20      666.44     35.51 o 
  -4  -4  13        7.81        7.54      4.19 o 
  -3  -4  13      513.04      513.75     59.54 o 
  -2  -4  13       12.95       21.26      6.92 o 
  -1  -4  13     1128.79     1222.87     70.27 o 
   0  -4  13      120.17      122.71     23.80 o 
   1  -4  13      962.57      939.94     40.78 o 
   2  -4  13         .95       -2.87      6.01 o 
   3  -4  13      246.87      236.97     21.73 o 
   4  -4  13      266.07      274.63     15.66 o 
   5  -4  13      868.57      898.41     45.00 o 
  -4  -3  13      241.89      219.20     22.41 o 
  -3  -3  13       88.42       88.20     11.24 o 
  -2  -3  13      564.80      565.27     38.71 o 
  -1  -3  13      100.94      119.02     21.13 o 
   0  -3  13      645.84      674.58     55.29 o 
   1  -3  13      455.71      470.57     38.70 o 
   2  -3  13      418.82      397.67     27.29 o 
   3  -3  13      221.00      225.50     27.44 o 
   4  -3  13       46.29       68.25      9.29 o 
   5  -3  13      724.51      727.76     28.52 o 
   6  -3  13       93.55      110.39     12.69 o 
  -4  -2  13      747.06      675.87     38.54 o 
  -3  -2  13      104.07      106.23     16.96 o 
  -2  -2  13      896.11      925.73     85.68 o 
  -1  -2  13       63.03       77.91     10.08 o 
   0  -2  13     1068.25     1165.81    134.92 o 
   1  -2  13        5.35       13.16      5.80 o 
   2  -2  13      741.75      700.96     35.07 o 
   3  -2  13        5.62       10.48      4.28 o 
   4  -2  13      576.75      567.18     23.46 o 
   5  -2  13       68.88       72.57     10.13 o 
   6  -2  13      437.30      443.99     21.72 o 
  -4  -1  13       64.60       50.66     14.09 o 
  -3  -1  13      116.36      122.66     20.78 o 
  -2  -1  13       26.15       26.73      8.65 o 
  -1  -1  13     1027.32     1013.55    124.22 o 
   0  -1  13      511.29      523.93     63.77 o 
   1  -1  13     1061.28     1084.26    116.22 o 
   2  -1  13     1315.66     1373.92     78.29 o 
   3  -1  13      434.06      400.68     17.65 o 
   4  -1  13     1058.82      998.52     28.78 o 
   5  -1  13      549.59      528.26     22.06 o 
   6  -1  13      694.96      724.47     27.03 o 
  -4   0  13        5.05         .18      7.79 o 
  -3   0  13      502.19      525.86     69.07 o 
  -2   0  13       54.07       66.86      9.88 o 
  -1   0  13     1500.50     1421.37    121.84 o 
   0   0  13      155.56      160.58     12.66 o 
   1   0  13      883.42      910.89     95.14 o 
   2   0  13         .79        4.14      4.71 o 
   3   0  13      436.24      388.85     26.49 o 
   4   0  13       15.08       10.42      6.57 o 
   5   0  13      875.92      816.92     27.07 o 
   6   0  13        2.96        4.65      4.90 o 
   7   0  13      637.98      599.96     25.58 o 
  -3   1  13       30.80       40.69      8.56 o 
  -2   1  13      564.17      568.68     33.17 o 
  -1   1  13      112.11      102.16     11.95 o 
   0   1  13     1591.39     1534.14    135.25 o 
   1   1  13      285.44      290.12     15.62 o 
   2   1  13      216.93      227.69     24.20 o 
   3   1  13      550.33      551.89     46.25 o 
   4   1  13      194.29      201.47     19.93 o 
   5   1  13      495.14      475.76     20.74 o 
   6   1  13      297.16      279.84     16.82 o 
   7   1  13      577.06      524.02     23.62 o 
  -3   2  13      177.16      176.75     23.42 o 
  -2   2  13      385.50      397.45     35.14 o 
  -1   2  13       32.90       38.11      8.19 o 
   0   2  13      552.66      561.30     44.08 o 
   1   2  13        9.31       10.48      5.93 o 
   2   2  13      242.70      272.71     15.90 o 
   3   2  13        1.58        5.92      6.65 o 
   4   2  13      641.33      598.06     32.53 o 
   5   2  13        1.40       -3.94      6.23 o 
   6   2  13     1090.65     1068.71     44.98 o 
   7   2  13      105.05       88.50     11.61 o 
  -3   3  13      808.78      825.79     67.36 o 
  -2   3  13       33.13       34.40      7.97 o 
  -1   3  13      772.68      736.13     40.58 o 
   0   3  13      241.70      235.37     18.01 o 
   1   3  13     1341.40     1301.24     67.47 o 
   2   3  13      682.71      635.30     44.21 o 
   3   3  13     1210.05     1189.38     84.00 o 
   4   3  13      167.31      181.27     12.03 o 
   5   3  13      184.86      200.25     19.96 o 
   6   3  13      492.72      513.50     31.40 o 
   7   3  13      163.05      166.59     19.10 o 
  -2   4  13       35.78       27.89      7.80 o 
  -1   4  13      390.13      427.39     20.44 o 
   0   4  13      179.23      166.14     13.17 o 
   1   4  13      933.62      913.80     30.24 o 
   2   4  13      171.67      152.49     12.15 o 
   3   4  13     1861.03     1753.76    147.73 o 
   4   4  13      460.31      405.01     26.37 o 
   5   4  13      524.57      499.14     30.14 o 
   6   4  13      109.53       97.30     15.98 o 
   7   4  13     1308.07     1306.15     50.72 o 
  -2   5  13      660.86      673.73     26.75 o 
  -1   5  13       74.90       83.03     10.90 o 
   0   5  13     1322.26     1333.88     34.86 o 
   1   5  13       52.30       62.69      9.41 o 
   2   5  13     1174.18     1152.81     43.66 o 
   3   5  13      411.97      401.83     23.32 o 
   4   5  13      771.10      826.89     26.90 o 
   5   5  13       31.44       38.66      7.00 o 
   6   5  13       52.65       67.40     14.00 o 
   7   5  13      520.44      533.60     32.50 o 
  -1   6  13       54.10       55.94      9.71 o 
   0   6  13      204.71      213.42     15.07 o 
   1   6  13      361.68      354.35     22.37 o 
   2   6  13      531.47      538.59     21.75 o 
   3   6  13       61.44       65.54      9.03 o 
   4   6  13      969.66      953.05     27.88 o 
   5   6  13       55.85       55.17      8.30 o 
   6   6  13      634.40      645.73     33.91 o 
   7   6  13        6.64        1.72      7.43 o 
  -1   7  13      211.22      231.84     21.96 o 
   0   7  13       90.64       94.16     11.52 o 
   1   7  13      325.57      314.38     17.57 o 
   2   7  13       86.98       86.65     10.39 o 
   3   7  13      288.30      289.26     16.10 o 
   4   7  13      291.58      307.22     16.28 o 
   5   7  13      261.28      269.12     15.20 o 
   6   7  13      147.54      177.60     17.84 o 
   1   8  13      639.47      603.94     36.52 o 
   2   8  13      787.79      810.47     41.13 o 
   3   8  13      952.32      980.74     44.02 o 
   4   8  13      151.77      164.50     18.77 o 
   5   8  13      720.35      777.94     37.92 o 
   6   8  13       29.13       41.22     11.20 o 
   3   9  13       10.64       13.79      9.29 o 
   4   9  13      329.77      343.30     27.24 o 
   5   9  13       95.76      106.53     16.83 o 
  -1  -6  14       42.45       48.05     12.15 o 
   0  -6  14      636.92      635.03     35.18 o 
   1  -6  14      139.30      123.85     17.68 o 
   2  -6  14      605.42      594.08     34.40 o 
  -2  -5  14      212.91      254.93     22.30 o 
  -1  -5  14      153.70      176.81     13.42 o 
   0  -5  14      365.19      398.52     24.52 o 
   1  -5  14      181.21      158.88     18.34 o 
   2  -5  14      718.40      648.49     35.85 o 
   3  -5  14      208.89      191.52     20.55 o 
  -2  -4  14       27.09       37.52      8.49 o 
  -1  -4  14      869.27      913.88     91.60 o 
   0  -4  14       23.78       34.27      7.58 o 
   1  -4  14      722.92      668.28     35.94 o 
   2  -4  14      105.64       91.86     15.92 o 
   3  -4  14      470.23      442.36     30.09 o 
   4  -4  14         .31        3.57      7.62 o 
  -3  -3  14      149.06      120.66     18.45 o 
  -2  -3  14      207.29      229.41     26.30 o 
  -1  -3  14      215.58      236.67     33.31 o 
   0  -3  14      363.80      426.43     50.39 o 
   1  -3  14      187.47      214.50     22.78 o 
   2  -3  14      102.02       84.87     15.54 o 
   3  -3  14      449.27      444.32     29.99 o 
   4  -3  14       17.88       22.73      5.93 o 
   5  -3  14      377.20      364.53     28.58 o 
  -3  -2  14       26.53       32.61      8.33 o 
  -2  -2  14      524.58      540.44     55.55 o 
  -1  -2  14        2.17        3.60      4.85 o 
   0  -2  14      934.48      975.24    133.63 o 
   1  -2  14         .11        3.37      4.71 o 
   2  -2  14      808.86      666.50     35.84 o 
   3  -2  14      107.96       92.74     16.33 o 
   4  -2  14      622.37      618.91     37.04 o 
   5  -2  14       68.53       79.17     10.70 o 
  -3  -1  14      207.31      206.20     15.57 o 
  -2  -1  14      180.99      187.39     28.48 o 
  -1  -1  14      200.24      234.92     15.32 o 
   0  -1  14      530.99      540.73     64.07 o 
   1  -1  14     1044.64     1051.65    117.49 o 
   2  -1  14      900.31     1029.73    117.72 o 
   3  -1  14      334.95      312.02     48.20 o 
   4  -1  14     1056.02     1024.21     30.11 o 
   5  -1  14      188.07      193.49     14.19 o 
   6  -1  14      492.57      502.09     23.40 o 
  -3   0  14      357.12      322.37     27.41 o 
  -2   0  14       29.20       20.72      7.61 o 
  -1   0  14      728.99      731.03     69.65 o 
   0   0  14       73.10       82.45     10.82 o 
   1   0  14     1990.62     2118.85     57.35 o 
   2   0  14       78.67       77.51     17.04 o 
   3   0  14      520.47      475.09     30.50 o 
   4   0  14       47.37       45.62      8.39 o 
   5   0  14      444.18      418.01     20.21 o 
   6   0  14        6.63        8.83      5.42 o 
  -3   1  14      129.54      138.89     20.55 o 
  -2   1  14      278.48      305.96     23.35 o 
  -1   1  14      103.48      113.27     14.65 o 
   0   1  14      488.53      521.23     53.61 o 
   1   1  14      398.42      419.84     42.38 o 
   2   1  14      491.09      500.66     38.38 o 
   3   1  14      358.84      392.03     55.17 o 
   4   1  14       10.03       13.14      9.08 o 
   5   1  14      482.18      455.15     28.73 o 
   6   1  14      168.87      146.99     25.71 o 
  -2   2  14      444.58      477.03     22.67 o 
  -1   2  14       82.92       91.69     11.57 o 
   0   2  14      509.09      473.65     42.64 o 
   1   2  14         .24       -3.50      4.23 o 
   2   2  14      609.56      577.58     22.63 o 
   3   2  14       81.52       67.63     13.50 o 
   4   2  14      532.10      520.46     32.14 o 
   5   2  14       15.64       19.00      9.63 o 
   6   2  14      560.97      527.26     23.14 o 
  -2   3  14       79.40       78.28     11.39 o 
  -1   3  14      411.83      409.11     28.95 o 
   0   3  14      298.55      307.97     27.34 o 
   1   3  14      658.53      647.60     71.47 o 
   2   3  14      333.87      339.06     25.04 o 
   3   3  14      694.03      665.67     49.15 o 
   4   3  14      460.91      410.67     28.54 o 
   5   3  14      694.05      697.41     37.16 o 
   6   3  14       57.06       51.84     13.49 o 
  -2   4  14      299.74      312.59     27.10 o 
  -1   4  14      656.14      689.70     26.77 o 
   0   4  14       10.84        5.75      5.86 o 
   1   4  14      945.73      956.33     54.10 o 
   2   4  14       94.67      101.60     21.77 o 
   3   4  14     1099.54     1105.00     42.04 o 
   4   4  14        4.81        7.40      5.01 o 
   5   4  14      830.10      788.29     39.12 o 
   6   4  14         .25        6.72      7.71 o 
  -1   5  14       10.73        8.33      8.92 o 
   0   5  14      548.87      549.49     23.68 o 
   1   5  14       92.54       87.72     11.05 o 
   2   5  14     1100.21     1074.80     31.65 o 
   3   5  14      223.81      217.69     15.80 o 
   4   5  14      805.34      761.44     40.23 o 
   5   5  14      349.58      353.92     26.55 o 
   6   5  14      278.77      269.75     23.85 o 
   0   6  14      335.19      337.20     19.13 o 
   1   6  14        6.39        8.94      5.96 o 
   2   6  14      537.42      544.20     25.91 o 
   3   6  14       34.46       35.00      7.55 o 
   4   6  14      929.18      951.09     32.52 o 
   5   6  14        7.34        3.24      7.51 o 
   6   6  14      565.38      596.42     34.10 o 
   1   7  14      405.53      421.56     20.70 o 
   2   7  14      117.92      138.32     12.74 o 
   3   7  14      595.17      592.54     30.47 o 
   4   7  14      180.49      201.63     14.13 o 
   5   7  14      312.06      343.11     17.75 o 
   3   8  14      385.37      358.85     27.88 o 
   4   8  14      291.83      332.34     26.02 o 
   0  -5  15      469.56      486.27     31.87 o 
   1  -5  15      157.83      133.77     19.07 o 
  -1  -4  15      392.25      457.33     25.55 o 
   0  -4  15      118.34      132.79     12.55 o 
   1  -4  15      798.77      810.26     41.04 o 
   2  -4  15      189.47      155.89     18.97 o 
   3  -4  15      348.67      324.58     27.19 o 
  -1  -3  15      106.65      102.29     12.67 o 
   0  -3  15       48.01       44.83     13.17 o 
   1  -3  15      234.03      217.00     21.79 o 
   2  -3  15      108.98       89.98     16.43 o 
   3  -3  15      298.16      267.04     24.63 o 
   4  -3  15       64.11       61.98     15.24 o 
  -2  -2  15      855.65      819.52     41.83 o 
  -1  -2  15       17.43       20.63      6.86 o 
   0  -2  15      677.53      744.38     76.70 o 
   1  -2  15      110.76      132.15     23.72 o 
   2  -2  15      780.05      705.87     38.14 o 
   3  -2  15       94.08      101.13     17.57 o 
   4  -2  15      352.15      330.95     28.00 o 
  -2  -1  15      206.65      199.99     21.89 o 
  -1  -1  15      226.95      226.88     23.78 o 
   0  -1  15      137.76      150.75     33.43 o 
   1  -1  15      449.69      478.98     76.41 o 
   2  -1  15      742.62      637.83     36.19 o 
   3  -1  15      663.01      612.03     36.08 o 
   4  -1  15      876.80      885.11     48.77 o 
   5  -1  15       49.47       59.52      9.81 o 
  -2   0  15       33.82       43.30     13.53 o 
  -1   0  15      553.74      591.47     64.34 o 
   0   0  15         .62        1.15      4.35 o 
   1   0  15      933.62      941.84    116.39 o 
   2   0  15        3.08        5.12      4.71 o 
   3   0  15      902.66      804.09     63.65 o 
   4   0  15       13.17       16.83      6.31 o 
   5   0  15      174.94      153.96     13.47 o 
  -1   1  15      175.06      187.76     15.72 o 
   0   1  15      429.65      428.79     28.96 o 
   1   1  15      444.57      420.82     46.97 o 
   2   1  15      664.14      712.19     61.51 o 
   3   1  15      816.00      739.07     39.08 o 
   4   1  15       85.05       68.69     15.28 o 
   5   1  15      677.40      653.37     25.75 o 
  -1   2  15        9.75        1.81      5.80 o 
   0   2  15      329.99      367.33     37.92 o 
   1   2  15        1.03         .58      4.70 o 
   2   2  15      523.81      538.97     39.36 o 
   3   2  15       10.95       21.53      6.01 o 
   4   2  15      249.66      234.39     23.08 o 
   5   2  15       35.24       32.98     11.36 o 
   6   2  15      431.07      422.49     31.10 o 
  -1   3  15      383.87      416.27     30.30 o 
   0   3  15      184.83      174.88     14.38 o 
   1   3  15      316.65      305.39     28.90 o 
   2   3  15      658.79      670.77     52.79 o 
   3   3  15      364.38      393.80     28.28 o 
   4   3  15      591.26      544.62     34.19 o 
   5   3  15      171.77      163.63     19.96 o 
   6   3  15      217.63      235.44     23.54 o 
   0   4  15      153.39      189.33     18.04 o 
   1   4  15      454.36      452.37     38.42 o 
   2   4  15        2.06        2.67      5.23 o 
   3   4  15      777.31      775.87     73.56 o 
   4   4  15         .01        5.17      8.13 o 
   5   4  15     1025.98      968.92     45.26 o 
   0   5  15      367.25      359.77     28.11 o 
   1   5  15       86.49       82.21     11.26 o 
   2   5  15      503.80      485.98     22.23 o 
   3   5  15      346.02      331.29     24.96 o 
   4   5  15      404.00      394.56     31.42 o 
   5   5  15      566.35      559.62     34.56 o 
   1   6  15        9.57        7.18      7.58 o 
   2   6  15      778.64      822.26     29.11 o 
   3   6  15         .90       -1.63      4.79 o 
   4   6  15      778.18      741.34     26.89 o 
   0  -2  16      731.31      827.23    100.75 o 
   1  -2  16       39.83       24.08     10.75 o 
   3  -2  16      108.60       96.24     18.43 o 
   0  -1  16      230.55      259.58     49.54 o 
   1  -1  16       64.76       90.84     21.82 o 
   2  -1  16      189.44      139.91     20.42 o 
   3  -1  16      216.93      205.59     22.97 o 
   0   0  16       41.46       64.20     14.14 o 
   1   0  16      618.14      775.98     37.77 o 
   2   0  16       77.74       74.81     15.93 o 
   3   0  16     1316.76     1158.44     50.80 o 
   4   0  16      172.30      182.80     29.24 o 
   0   1  16       36.11       32.93      7.78 o 
   1   1  16      279.49      318.44     47.40 o 
   2   1  16      329.55      376.92     52.20 o 
   4   1  16      543.44      509.21     22.48 o 
   0   2  16      362.46      363.98     29.58 o 
   1   2  16        5.15       10.76      6.02 o 
   2   2  16      393.86      394.73     37.57 o 
   3   2  16       51.97       48.55     13.35 o 
   4   2  16      327.28      291.91     26.37 o 
   1   3  16      169.09      154.31     23.17 o 
   2   3  16      207.74      234.37     22.19 o 
   3   3  16      131.98      124.51     17.17 o 
   4   3  16      594.38      579.27     36.58 o 
   2   4  16         .02        1.60      4.94 o 
   3   4  16      609.19      679.37     54.77 o 
   4   4  16       29.00       25.23     11.67 o 
                                                 
